# Supplementary material for: 2-Methyl-3-(phenyl­sulfon­yl)naphtho[1,2-b]furan
Source: Acta Crystallogr Sect E Struct Rep Online. 2008 Jan 16;64(Pt 2):o452. doi: 10.1107/S1600536808000895 (PMC2960217; doi:10.1107/S1600536808000895)
Supplement: Supplementary file 2 [file e-64-0o452-Isup2.hkl]

# 
# h,k,l, Fc-squared, Fo-squared, sigma(Fo-squared) and status flag 
# 
data_I
_shelx_title ' 07ZC IN PNA2(1)' 
_shelx_refln_list_code          4 
_shelx_F_calc_maximum      132.72 
_exptl_crystal_F_000       672.00 
_reflns_d_resolution_high  0.8112 
 
loop_ 
 _symmetry_equiv_pos_as_xyz 
 'x, y, z' 
 '-x, -y, z+1/2' 
 '-x+1/2, y+1/2, z+1/2' 
 'x+1/2, -y+1/2, z' 
 
_cell_length_a     8.1978 
_cell_length_b    18.5888 
_cell_length_c    10.0493 
_cell_angle_alpha  90.000 
_cell_angle_beta   90.000 
_cell_angle_gamma  90.000 
 
_shelx_F_squared_multiplier     1.000 
 
loop_ 
 _refln_index_h 
 _refln_index_k 
 _refln_index_l 
 _refln_F_squared_calc 
 _refln_F_squared_meas 
 _refln_F_squared_sigma 
 _refln_observed_status 
   0   0 -12       52.70       50.92     10.01 o 
   2   0 -12        2.18       -1.44      4.55 o 
   1   1 -12      131.92      129.08     15.69 o 
   2   1 -12        5.38        5.23      3.23 o 
   0   2 -12      158.01      148.51      8.82 o 
   1   2 -12        2.57       -0.21      3.20 o 
   2   2 -12      128.32      120.57      6.98 o 
   1   3 -12       17.04       17.58      3.74 o 
   2   3 -12      267.48      239.10     11.56 o 
   0   4 -12       59.67       44.26     12.32 o 
   1   4 -12       19.58       19.40      3.56 o 
   1   5 -12       30.95       34.55      3.77 o 
   2   0 -11      198.35      192.00      7.21 o 
   4   0 -11      122.30      153.16     18.37 o 
   0   1 -11        0.56        1.45      4.48 o 
   1   1 -11       82.46       86.72      5.00 o 
   2   1 -11        2.76        5.87      2.78 o 
   3   1 -11       15.15       10.48      3.48 o 
   4   1 -11       25.63       33.88      4.24 o 
   1   2 -11      144.80      146.20      5.07 o 
   2   2 -11       85.81       81.75      4.30 o 
   3   2 -11      125.08      142.31      5.75 o 
   4   2 -11        8.78        5.83      3.45 o 
   0   3 -11      548.47      486.10     17.92 o 
   1   3 -11       27.70       23.77      3.23 o 
   2   3 -11      289.88      273.36     14.42 o 
   3   3 -11       32.01       32.00      3.64 o 
   4   3 -11      104.71      103.99      6.51 o 
   1   4 -11      131.84      134.46      7.50 o 
   2   4 -11       95.70       94.74      4.52 o 
   3   4 -11       37.65       40.22      3.72 o 
   4   4 -11      100.59      119.12      6.18 o 
   0   5 -11      178.60      162.81     33.75 o 
   1   5 -11       41.80       36.06      3.89 o 
   2   5 -11       66.84       69.56      4.28 o 
   3   5 -11       87.12       91.64      4.58 o 
   4   5 -11       31.81       42.26      4.50 o 
   1   6 -11       14.76       12.52      2.68 o 
   2   6 -11       62.03       60.01      4.50 o 
   3   6 -11       14.93       21.48      3.67 o 
   0   7 -11      159.70      156.96     11.50 o 
   1   7 -11       25.18       26.69      3.92 o 
   2   7 -11       14.33       14.13      3.45 o 
   3   7 -11       59.39       72.57      5.98 o 
   1   8 -11       24.01       25.53      4.70 o 
   2   8 -11       51.42       51.15      4.55 o 
   3   8 -11       39.74       42.85      6.37 o 
   0   9 -11       79.49       89.31     10.30 o 
   1   9 -11        2.33        1.51      3.26 o 
   2   9 -11       70.88       73.29      5.11 o 
   1  10 -11      199.94      216.65      9.85 o 
   2   0 -10      279.35      291.42     22.93 o 
   4   0 -10      384.12      418.36     32.11 o 
   1   1 -10      343.03      334.80     14.19 o 
   2   1 -10       39.65       42.06      3.45 o 
   3   1 -10       94.32       97.87      4.37 o 
   4   1 -10      100.32       93.81      5.88 o 
   5   1 -10       43.55       57.73      4.76 o 
   0   2 -10     1243.09     1229.03     89.83 o 
   1   2 -10      208.07      218.95      5.98 o 
   2   2 -10      213.79      229.19      5.74 o 
   3   2 -10       30.62       32.20      3.38 o 
   4   2 -10       56.48       61.54      5.26 o 
   5   2 -10      110.23      128.56      5.81 o 
   1   3 -10       50.30       57.79      3.43 o 
   2   3 -10      111.75      108.32      6.98 o 
   3   3 -10      106.51      102.29      4.48 o 
   4   3 -10      291.00      301.39      7.71 o 
   5   3 -10       70.86       80.28      5.21 o 
   0   4 -10     1148.14     1153.16     43.81 o 
   1   4 -10       79.79       81.71      4.51 o 
   2   4 -10        5.33        5.71      2.47 o 
   3   4 -10       79.80       81.18      4.17 o 
   4   4 -10       21.61       23.87      3.16 o 
   5   4 -10      162.35      177.46      6.50 o 
   1   5 -10      177.26      173.26      8.26 o 
   2   5 -10       82.26       70.87      4.15 o 
   3   5 -10       67.96       73.86      4.02 o 
   4   5 -10      120.06      139.37      5.16 o 
   5   5 -10      106.73      107.29      6.54 o 
   0   6 -10      301.38      287.09     18.67 o 
   1   6 -10       89.74       85.07      4.18 o 
   2   6 -10       53.46       57.35      3.36 o 
   3   6 -10       48.74       46.82      4.14 o 
   4   6 -10       15.30       12.32      3.55 o 
   5   6 -10        8.66       18.82      4.42 o 
   1   7 -10      215.66      198.18     15.62 o 
   2   7 -10        3.15        1.70      2.49 o 
   3   7 -10       57.53       62.89      4.41 o 
   4   7 -10       24.49       22.68      3.76 o 
   5   7 -10        7.84       10.68      4.22 o 
   0   8 -10       87.52       96.90      7.02 o 
   1   8 -10       16.53       20.74      3.55 o 
   2   8 -10      151.85      158.88      5.91 o 
   3   8 -10      132.17      135.38      5.79 o 
   4   8 -10       13.42       15.44      5.23 o 
   1   9 -10      127.43      132.28      5.55 o 
   2   9 -10       99.64      106.77      5.35 o 
   3   9 -10       55.37       63.90      4.79 o 
   4   9 -10      161.71      175.53      9.20 o 
   0  10 -10      115.20      109.91     10.75 o 
   1  10 -10       29.20       28.75      3.94 o 
   2  10 -10       18.22       16.65      3.75 o 
   3  10 -10       80.13       99.66      5.86 o 
   4  10 -10      297.20      359.03     14.33 o 
   1  11 -10        3.88        5.61      3.27 o 
   2  11 -10      115.57      132.38      6.49 o 
   3  11 -10      126.82      148.68      6.36 o 
   0  12 -10       76.88       90.20     10.30 o 
   1  12 -10        9.89       11.14      3.53 o 
   2  12 -10      185.87      208.96      7.08 o 
   1  13 -10      251.60      285.26      7.93 o 
   2   0  -9      450.93      420.53     46.54 o 
   4   0  -9      132.72      134.38      7.55 o 
   6   0  -9       28.23       37.78      8.66 o 
   0   1  -9      199.75      191.99      5.30 o 
   1   1  -9       24.24       23.84      2.26 o 
   2   1  -9       85.42       85.63      3.47 o 
   3   1  -9      113.59      111.78      4.32 o 
   4   1  -9       19.74       17.60      3.34 o 
   5   1  -9       99.17      110.48      5.68 o 
   6   1  -9       36.82       55.41      6.65 o 
   1   2  -9      724.25      723.56     22.18 o 
   2   2  -9      222.44      200.80     14.49 o 
   3   2  -9       25.11       23.83      2.84 o 
   4   2  -9      296.03      283.95      8.10 o 
   5   2  -9       82.33       88.00      4.89 o 
   6   2  -9       17.06       17.87      5.75 o 
   0   3  -9      380.27      357.65     19.71 o 
   1   3  -9      349.93      340.28     15.62 o 
   2   3  -9      768.50      728.19     25.07 o 
   3   3  -9       91.61       96.75      4.15 o 
   4   3  -9       25.34       24.92      2.99 o 
   5   3  -9       85.75       84.59      4.84 o 
   6   3  -9       94.20       92.70      7.59 o 
   1   4  -9      348.34      355.01      5.70 o 
   2   4  -9      460.94      426.90     21.71 o 
   3   4  -9      105.45       97.04      5.80 o 
   4   4  -9       67.75       69.87      4.00 o 
   5   4  -9       61.29       62.68      5.40 o 
   6   4  -9       67.19       59.15      7.02 o 
   0   5  -9      361.77      358.97     34.44 o 
   1   5  -9      190.86      185.53      7.27 o 
   2   5  -9      466.44      429.14     16.62 o 
   3   5  -9      209.85      230.53      8.76 o 
   4   5  -9       57.23       63.61      3.92 o 
   5   5  -9      331.18      351.88     11.98 o 
   6   5  -9       25.89       26.11      5.70 o 
   1   6  -9       79.87       75.35      3.42 o 
   2   6  -9      148.45      162.24      5.57 o 
   3   6  -9      110.79      123.66      4.59 o 
   4   6  -9      291.95      297.80      9.35 o 
   5   6  -9       66.59       70.72      5.51 o 
   6   6  -9      109.65      114.69     12.10 o 
   0   7  -9        1.24        1.87      2.72 o 
   1   7  -9       31.69       33.44      3.12 o 
   2   7  -9        0.45       -0.72      2.11 o 
   3   7  -9      177.44      178.94      5.21 o 
   4   7  -9      134.46      153.47      5.15 o 
   5   7  -9       23.62       29.93      4.51 o 
   6   7  -9        7.34        4.80      4.95 o 
   1   8  -9       28.33       26.78      2.98 o 
   2   8  -9      260.69      253.79     14.69 o 
   3   8  -9      114.81      120.94      4.69 o 
   4   8  -9       72.67       85.59      4.99 o 
   5   8  -9       31.92       31.33      4.76 o 
   0   9  -9      357.20      352.38     12.10 o 
   1   9  -9        5.21        2.71      2.92 o 
   2   9  -9       30.01       31.60      3.60 o 
   3   9  -9       88.07       93.76      4.94 o 
   4   9  -9       10.62       15.83      3.55 o 
   5   9  -9       97.45      119.24      5.66 o 
   1  10  -9      451.91      468.31     14.25 o 
   2  10  -9      172.69      174.53      6.01 o 
   3  10  -9       54.83       62.32      4.61 o 
   4  10  -9       70.84       68.16      4.82 o 
   5  10  -9       71.06       80.74      5.27 o 
   0  11  -9       61.96       58.61      6.02 o 
   1  11  -9      113.60      116.66      5.30 o 
   2  11  -9      275.43      300.97     10.28 o 
   3  11  -9      359.59      392.17     10.15 o 
   4  11  -9       10.04        7.71      3.45 o 
   1  12  -9       38.51       38.81      4.01 o 
   2  12  -9       45.73       57.53      4.87 o 
   3  12  -9       47.95       46.64      4.43 o 
   4  12  -9      159.07      179.37      5.86 o 
   0  13  -9      217.14      221.62     13.74 o 
   1  13  -9       20.25       17.04      3.78 o 
   2  13  -9       57.73       74.97      5.04 o 
   3  13  -9       52.47       57.47      4.21 o 
   1  14  -9      119.26      140.90      6.32 o 
   2  14  -9       53.47       52.14      4.79 o 
   3  14  -9       31.64       33.16      3.76 o 
   0  15  -9      251.76      237.15     14.64 o 
   1  15  -9       28.01       31.29      4.23 o 
   2  15  -9       49.54       46.27      5.40 o 
   0   0  -8      353.74      365.20     32.78 o 
   2   0  -8      658.41      625.09     58.69 o 
   4   0  -8       30.19       23.55      5.60 o 
   6   0  -8      141.90      130.97     11.35 o 
   1   1  -8      502.10      517.24     14.33 o 
   2   1  -8       63.43       64.86      2.76 o 
   3   1  -8      264.77      262.70      5.52 o 
   4   1  -8       96.92       94.28      6.77 o 
   5   1  -8      323.67      344.37     15.93 o 
   6   1  -8        4.18        0.64      4.38 o 
   7   1  -8       75.71       85.02      7.59 o 
   0   2  -8      398.34      392.83     22.65 o 
   1   2  -8      408.71      407.62      9.05 o 
   2   2  -8       76.76       78.02      3.28 o 
   3   2  -8      389.65      369.62     12.98 o 
   4   2  -8      383.50      398.93     13.58 o 
   5   2  -8      164.70      167.28      5.64 o 
   6   2  -8       71.33       66.15      6.86 o 
   7   2  -8       37.79       25.18      9.86 o 
   1   3  -8      532.76      513.77     18.21 o 
   2   3  -8     2184.26     2071.45    104.56 o 
   3   3  -8      259.84      269.23      4.97 o 
   4   3  -8      372.74      369.00      9.20 o 
   5   3  -8       16.57       15.25      3.61 o 
   6   3  -8       52.86       54.76      6.72 o 
   7   3  -8        8.32        6.19      5.17 o 
   0   4  -8      577.79      617.39     48.09 o 
   1   4  -8        2.39        0.61      1.91 o 
   2   4  -8      181.29      170.21      5.60 o 
   3   4  -8      592.40      579.92     26.98 o 
   4   4  -8        6.95        7.69      2.64 o 
   5   4  -8      131.22      136.46      6.34 o 
   6   4  -8       34.06       33.70      5.69 o 
   7   4  -8       86.62       82.14      7.49 o 
   1   5  -8      800.88      770.25     23.36 o 
   2   5  -8        5.63        8.30      2.08 o 
   3   5  -8       12.15        7.21      2.17 o 
   4   5  -8       38.51       38.61      2.87 o 
   5   5  -8        2.36        0.09      2.91 o 
   6   5  -8       34.92       34.55      5.91 o 
   7   5  -8       82.10       81.15      7.57 o 
   0   6  -8      910.55      889.57     29.73 o 
   1   6  -8      111.14      119.58      5.61 o 
   2   6  -8      721.16      730.45     18.42 o 
   3   6  -8      150.82      149.16      4.56 o 
   4   6  -8       47.92       46.93      3.04 o 
   5   6  -8       65.55       61.30      4.36 o 
   6   6  -8      157.56      156.81     12.69 o 
   7   6  -8        3.94       -6.42      6.42 o 
   1   7  -8      439.31      392.38     27.75 o 
   2   7  -8      117.00      120.33      3.77 o 
   3   7  -8       14.34       14.15      2.28 o 
   4   7  -8       16.35       21.74      3.22 o 
   5   7  -8       53.93       66.13      5.99 o 
   6   7  -8       36.17       41.22      9.11 o 
   7   7  -8      142.84      143.66     13.29 o 
   0   8  -8      145.31      142.32      5.58 o 
   1   8  -8      201.69      191.37      6.48 o 
   2   8  -8       68.03       66.33      3.82 o 
   3   8  -8      149.16      162.71      5.64 o 
   4   8  -8        3.51       -0.18      2.76 o 
   5   8  -8      188.67      209.20      6.41 o 
   6   8  -8        7.13        6.87      4.93 o 
   1   9  -8       31.02       35.54      3.04 o 
   2   9  -8      330.46      323.11      6.18 o 
   3   9  -8      184.65      194.14      5.18 o 
   4   9  -8      518.78      540.99      9.25 o 
   5   9  -8       10.44       16.53      3.47 o 
   6   9  -8      129.69      145.77      7.03 o 
   0  10  -8       67.28       64.24      5.80 o 
   1  10  -8      299.54      293.87      5.96 o 
   2  10  -8      180.89      185.55      5.13 o 
   3  10  -8      515.25      553.71     12.81 o 
   4  10  -8       72.50       81.51      4.84 o 
   5  10  -8      362.79      430.32     11.12 o 
   6  10  -8       25.02       21.69      5.34 o 
   1  11  -8      142.10      150.13      4.85 o 
   2  11  -8      199.86      209.24      5.43 o 
   3  11  -8      202.73      219.77      6.13 o 
   4  11  -8      353.45      400.46      9.27 o 
   5  11  -8       10.04        9.36      3.52 o 
   6  11  -8       56.86       70.62      5.93 o 
   0  12  -8      302.47      328.59     10.35 o 
   1  12  -8        1.58        1.14      2.45 o 
   2  12  -8       88.93       87.89      4.14 o 
   3  12  -8      207.27      216.62      5.75 o 
   4  12  -8       31.45       40.85      4.17 o 
   5  12  -8        4.78        6.21      3.53 o 
   1  13  -8      246.56      269.60      6.14 o 
   2  13  -8       16.77       11.65      2.89 o 
   3  13  -8       72.73       82.25      4.34 o 
   4  13  -8       60.66       67.96      4.34 o 
   5  13  -8       34.78       52.86      5.56 o 
   0  14  -8      164.58      154.71      7.87 o 
   1  14  -8      230.87      239.23      6.05 o 
   2  14  -8       45.63       50.43      3.95 o 
   3  14  -8       34.15       47.74      3.89 o 
   4  14  -8       79.01       95.23      5.44 o 
   1  15  -8       32.17       33.87      3.56 o 
   2  15  -8      104.52      102.83      5.37 o 
   3  15  -8       61.79       71.89      5.03 o 
   0  16  -8      170.66      164.57     12.54 o 
   1  16  -8       73.01       76.55      5.72 o 
   2  16  -8        5.61       -4.42      3.08 o 
   3  16  -8       70.95       79.05      5.29 o 
   1  17  -8       71.60       79.51      5.96 o 
   2   0  -7      703.24      715.50     11.68 o 
   4   0  -7      330.32      334.44     19.79 o 
   6   0  -7       82.89       82.73      9.56 o 
   8   0  -7       64.02       56.75     10.45 o 
   0   1  -7      203.48      194.62      6.68 o 
   1   1  -7      128.72      164.39      3.05 o 
   2   1  -7       90.37       99.22      2.66 o 
   3   1  -7      859.66      861.04     14.67 o 
   4   1  -7       71.09       69.35      4.58 o 
   5   1  -7      121.55      118.88      8.06 o 
   6   1  -7       19.02       18.14      4.80 o 
   7   1  -7       19.82       17.02      5.17 o 
   8   1  -7       61.11       63.15      7.18 o 
   1   2  -7      447.29      424.49     10.33 o 
   2   2  -7        1.99        2.27      1.81 o 
   3   2  -7      114.32      124.40      4.53 o 
   4   2  -7      861.26      855.87     20.99 o 
   5   2  -7      114.51      117.39      7.53 o 
   6   2  -7       26.97       31.02      5.38 o 
   7   2  -7       35.08       42.42      6.23 o 
   8   2  -7      174.58      173.21      9.50 o 
   0   3  -7     1836.70     1936.38     45.03 o 
   1   3  -7       42.57       41.66      2.50 o 
   2   3  -7      457.31      439.76     17.95 o 
   3   3  -7      258.28      260.41      5.99 o 
   4   3  -7      859.26      892.11     16.92 o 
   5   3  -7       25.09       30.26      3.82 o 
   6   3  -7       71.76       78.73      6.65 o 
   7   3  -7      120.02      117.68      8.02 o 
   8   3  -7      375.50      351.90     17.55 o 
   1   4  -7     1679.51     1735.61     29.94 o 
   2   4  -7      224.79      207.49      4.17 o 
   3   4  -7      722.98      713.42     23.41 o 
   4   4  -7      425.28      405.02      8.29 o 
   5   4  -7      200.20      205.22     10.92 o 
   6   4  -7       20.19       20.54      5.15 o 
   7   4  -7      185.33      167.36      8.76 o 
   8   4  -7        7.58        1.97      4.95 o 
   0   5  -7      722.74      767.43      9.04 o 
   1   5  -7      178.76      174.55      5.86 o 
   2   5  -7      756.43      775.29     22.45 o 
   3   5  -7      174.60      179.05      4.54 o 
   4   5  -7      159.31      155.05      4.51 o 
   5   5  -7      551.08      585.02     17.66 o 
   6   5  -7       24.53       28.27      5.25 o 
   7   5  -7       55.02       58.83      6.61 o 
   8   5  -7       40.57       47.65      6.81 o 
   1   6  -7       29.36       33.32      2.18 o 
   2   6  -7      165.36      173.03      3.99 o 
   3   6  -7      437.13      445.84      6.49 o 
   4   6  -7      868.37      894.68     23.65 o 
   5   6  -7       95.26       97.53      4.13 o 
   6   6  -7      174.17      173.35      8.32 o 
   7   6  -7       12.41       12.69      5.33 o 
   0   7  -7      197.53      205.38      4.90 o 
   1   7  -7       77.37       72.11      4.20 o 
   2   7  -7       20.47       20.61      2.25 o 
   3   7  -7      829.39      860.86     20.98 o 
   4   7  -7      275.80      298.99      8.27 o 
   5   7  -7      161.15      167.24      4.92 o 
   6   7  -7       65.54       58.79     10.23 o 
   7   7  -7      102.97       93.34     10.90 o 
   1   8  -7      298.59      301.65      5.37 o 
   2   8  -7      352.41      372.50      7.02 o 
   3   8  -7       69.85       74.49      3.57 o 
   4   8  -7      101.27      100.15      4.59 o 
   5   8  -7       14.97       13.16      3.21 o 
   6   8  -7       44.45       57.58      5.30 o 
   7   8  -7       44.25       27.03      8.21 o 
   0   9  -7     1937.09     1884.57     44.62 o 
   1   9  -7      288.16      270.33      4.29 o 
   2   9  -7       13.06       10.89      2.04 o 
   3   9  -7        1.33        2.96      2.59 o 
   4   9  -7       67.74       70.99      4.32 o 
   5   9  -7       22.70       25.85      3.56 o 
   6   9  -7       73.22       74.76      5.57 o 
   7   9  -7       27.56       31.46      5.59 o 
   1  10  -7      733.74      762.79     10.82 o 
   2  10  -7      107.47      104.25      4.02 o 
   3  10  -7      324.10      336.38      9.25 o 
   4  10  -7       45.16       43.92      3.87 o 
   5  10  -7       19.50       19.91      3.47 o 
   6  10  -7        7.08        6.87      3.72 o 
   7  10  -7      109.61      124.23      8.33 o 
   0  11  -7      414.56      438.18      8.66 o 
   1  11  -7      609.60      628.78      7.11 o 
   2  11  -7       92.20       92.49      3.97 o 
   3  11  -7       89.74       98.95      4.69 o 
   4  11  -7       81.58       80.78      4.64 o 
   5  11  -7      178.00      200.62      6.38 o 
   6  11  -7       52.85       68.98      5.72 o 
   1  12  -7      209.57      207.15      4.65 o 
   2  12  -7      423.55      432.62      7.05 o 
   3  12  -7       19.77       19.19      2.92 o 
   4  12  -7      228.77      266.78      8.53 o 
   5  12  -7       25.92       27.87      4.53 o 
   6  12  -7      174.12      187.55      7.80 o 
   0  13  -7      213.44      202.58      6.66 o 
   1  13  -7      323.68      310.57      5.53 o 
   2  13  -7       44.08       43.08      3.43 o 
   3  13  -7      434.14      454.62      7.56 o 
   4  13  -7       23.26       21.28      5.28 o 
   5  13  -7      259.34      317.96      8.97 o 
   6  13  -7       55.25       62.71      6.30 o 
   1  14  -7       65.70       57.26      3.30 o 
   2  14  -7      124.58      130.40      4.63 o 
   3  14  -7       82.66       87.81      4.87 o 
   4  14  -7       80.65       82.00      5.02 o 
   5  14  -7        7.66       10.39      4.98 o 
   0  15  -7      238.32      244.23      7.50 o 
   1  15  -7       78.86       72.17      4.06 o 
   2  15  -7       70.54       85.34      4.89 o 
   3  15  -7       66.51       71.65      4.75 o 
   4  15  -7       85.65       91.41      5.31 o 
   5  15  -7       41.62       31.99      4.20 o 
   1  16  -7      229.95      255.04      6.99 o 
   2  16  -7       25.04       21.60      3.54 o 
   3  16  -7      261.75      278.57      9.24 o 
   4  16  -7       15.73       10.98      3.75 o 
   0  17  -7      207.22      211.60      9.33 o 
   1  17  -7       49.92       54.98      4.42 o 
   2  17  -7       88.34       84.40      5.07 o 
   3  17  -7      117.66      122.05      6.67 o 
   1  18  -7       24.06       22.42      3.92 o 
   2  18  -7       20.77       24.24      3.93 o 
   0   0  -6     2713.14     3047.65     52.72 o 
   2   0  -6      762.97      812.13     24.90 o 
   4   0  -6      661.99      670.08     15.01 o 
   6   0  -6      212.60      214.45     12.10 o 
   8   0  -6      773.52      745.80     23.00 o 
   1   1  -6     1419.54     1450.56     29.20 o 
   2   1  -6       44.40       42.75      1.91 o 
   3   1  -6       40.82       43.39      2.11 o 
   4   1  -6      323.98      329.31      8.13 o 
   5   1  -6      159.93      153.89      7.39 o 
   6   1  -6        8.06        8.96      4.16 o 
   7   1  -6      277.02      254.93      9.87 o 
   8   1  -6      226.88      212.51      9.87 o 
   0   2  -6      930.00      981.68     28.37 o 
   1   2  -6      683.41      706.46      9.09 o 
   2   2  -6      286.43      281.80      9.90 o 
   3   2  -6      159.18      166.38      3.61 o 
   4   2  -6      114.95      107.30      3.36 o 
   5   2  -6      607.11      569.21     11.92 o 
   6   2  -6      401.01      381.35     10.66 o 
   7   2  -6       30.46       34.09      5.69 o 
   8   2  -6      150.39      149.10      9.41 o 
   1   3  -6     1094.84     1197.51     29.65 o 
   2   3  -6      403.54      375.93      9.96 o 
   3   3  -6       82.06       80.06      3.37 o 
   4   3  -6      342.31      341.23      7.30 o 
   5   3  -6      142.57      139.32      4.76 o 
   6   3  -6      237.51      222.95      8.71 o 
   7   3  -6       44.02       48.31      5.91 o 
   8   3  -6       88.14       83.83      7.69 o 
   0   4  -6      317.72      328.10      4.98 o 
   1   4  -6       20.90       28.72      1.59 o 
   2   4  -6       37.52       42.23      2.13 o 
   3   4  -6     1052.88     1069.32     22.40 o 
   4   4  -6       84.54       83.02      4.00 o 
   5   4  -6       46.65       47.21      3.47 o 
   6   4  -6      158.10      153.59      7.81 o 
   7   4  -6      339.57      344.23     11.02 o 
   8   4  -6       73.72       82.71      7.59 o 
   1   5  -6      886.18      820.79     55.99 o 
   2   5  -6       35.85       37.47      2.04 o 
   3   5  -6       99.73       99.26      3.27 o 
   4   5  -6      642.87      630.33     10.22 o 
   5   5  -6       27.98       26.65      2.75 o 
   6   5  -6      161.76      150.32      6.07 o 
   7   5  -6       37.62       43.67      5.70 o 
   8   5  -6       22.13       26.46      6.50 o 
   0   6  -6     1083.15     1117.62     14.07 o 
   1   6  -6       52.82       60.78      3.54 o 
   2   6  -6      696.58      701.25     15.08 o 
   3   6  -6      138.14      138.58      5.43 o 
   4   6  -6      185.23      190.13      6.64 o 
   5   6  -6       95.53       91.79      3.95 o 
   6   6  -6       17.62       21.02      4.20 o 
   7   6  -6       82.07       78.97      6.72 o 
   8   6  -6       47.53       45.61      7.02 o 
   1   7  -6      346.20      340.44     13.01 o 
   2   7  -6      985.27     1031.36     17.26 o 
   3   7  -6      313.40      315.58      5.42 o 
   4   7  -6      110.74      119.91      4.53 o 
   5   7  -6      137.57      138.60      6.24 o 
   6   7  -6       62.60       69.04      4.87 o 
   7   7  -6       54.39       67.44      6.52 o 
   8   7  -6       21.85        5.38      7.17 o 
   0   8  -6      110.06      115.71      4.66 o 
   1   8  -6      772.10      764.00     10.66 o 
   2   8  -6      531.76      519.62      8.54 o 
   3   8  -6      460.17      487.29      9.76 o 
   4   8  -6       34.12       41.30      4.20 o 
   5   8  -6      471.38      487.29     17.04 o 
   6   8  -6      220.87      221.55      7.35 o 
   7   8  -6       32.48       34.73      5.52 o 
   8   8  -6       31.68       32.71      9.11 o 
   1   9  -6      443.42      464.75     10.77 o 
   2   9  -6      902.50      880.38     12.16 o 
   3   9  -6       25.16       28.30      2.66 o 
   4   9  -6      275.23      291.87      7.55 o 
   5   9  -6       45.69       49.20      3.85 o 
   6   9  -6      323.09      342.66     11.60 o 
   7   9  -6       10.63       11.92      9.26 o 
   0  10  -6      520.28      517.47     14.15 o 
   1  10  -6       98.81      100.39      3.41 o 
   2  10  -6       54.14       57.85      2.96 o 
   3  10  -6      368.03      363.81      8.42 o 
   4  10  -6       19.17       17.33      2.94 o 
   5  10  -6      306.18      327.73     11.01 o 
   6  10  -6        1.11        0.47      4.19 o 
   7  10  -6       67.98       78.27      7.28 o 
   1  11  -6      363.76      361.59      5.77 o 
   2  11  -6      491.72      508.58      7.30 o 
   3  11  -6      372.40      360.90      7.38 o 
   4  11  -6      197.23      197.67      6.78 o 
   5  11  -6       17.50       15.97      3.29 o 
   6  11  -6      150.15      154.20     10.23 o 
   7  11  -6       94.36      109.84      7.92 o 
   0  12  -6     1069.55     1046.92     12.46 o 
   1  12  -6      543.02      567.12      6.69 o 
   2  12  -6       75.46       76.72      3.33 o 
   3  12  -6        2.26        1.93      2.03 o 
   4  12  -6       52.80       47.26      4.03 o 
   5  12  -6       34.06       31.93      4.24 o 
   6  12  -6       68.64       81.34      5.69 o 
   7  12  -6        5.69        1.40      3.88 o 
   1  13  -6      139.00      131.48      3.92 o 
   2  13  -6        7.47        7.73      2.21 o 
   3  13  -6       69.00       71.29      3.52 o 
   4  13  -6       57.84       55.01      4.19 o 
   5  13  -6        8.67       13.54      4.69 o 
   6  13  -6       83.62       92.84      6.08 o 
   0  14  -6      331.43      327.39      7.90 o 
   1  14  -6       52.11       60.68      3.20 o 
   2  14  -6       51.41       58.93      3.60 o 
   3  14  -6      293.65      309.03      6.35 o 
   4  14  -6        0.85       -1.74      2.48 o 
   5  14  -6        5.08        4.24      3.63 o 
   6  14  -6        3.69        8.56      4.07 o 
   1  15  -6      269.48      263.50      6.79 o 
   2  15  -6      186.90      192.60      5.37 o 
   3  15  -6       52.55       58.60      4.16 o 
   4  15  -6      113.01      123.09      4.94 o 
   5  15  -6      209.18      229.67      7.57 o 
   0  16  -6       28.62       22.61      4.70 o 
   1  16  -6      135.44      137.01      5.39 o 
   2  16  -6       22.94       23.36      3.52 o 
   3  16  -6       41.86       43.69      4.12 o 
   4  16  -6      118.97      124.62      5.64 o 
   5  16  -6      501.71      578.67     16.05 o 
   1  17  -6      205.21      214.58      6.53 o 
   2  17  -6       84.33       84.99      4.89 o 
   3  17  -6       79.82       79.78      4.92 o 
   4  17  -6      139.61      136.03      5.90 o 
   0  18  -6      116.68      123.60      7.71 o 
   1  18  -6       24.99       34.04      3.87 o 
   2  18  -6      104.85      106.37      5.44 o 
   3  18  -6      116.98      121.43      5.72 o 
   1  19  -6      175.38      175.08      6.46 o 
   2  19  -6        8.34        7.86      3.42 o 
   0  20  -6      211.12      198.54      9.82 o 
   2   0  -5      451.18      510.51     17.03 o 
   4   0  -5       56.45       65.31      3.75 o 
   6   0  -5      635.77      626.63     18.22 o 
   8   0  -5      165.29      161.73     12.10 o 
   0   1  -5      147.96      127.27      5.40 o 
   1   1  -5       73.24       87.46      1.73 o 
   2   1  -5       64.57       91.64      2.90 o 
   3   1  -5      438.73      438.11      8.11 o 
   4   1  -5       19.47       24.63      1.95 o 
   5   1  -5        6.28       10.03      2.87 o 
   6   1  -5     1741.71     1719.03     20.17 o 
   7   1  -5      633.78      609.53     13.57 o 
   8   1  -5       89.56       90.35      7.23 o 
   9   1  -5       35.43       32.94      6.49 o 
   1   2  -5     1435.87     1593.58     31.69 o 
   2   2  -5       98.19       92.47      2.46 o 
   3   2  -5      761.91      765.26     15.30 o 
   4   2  -5       22.83       23.44      2.59 o 
   5   2  -5      322.47      306.57      6.80 o 
   6   2  -5      335.18      337.03     15.46 o 
   7   2  -5      221.39      225.57     10.68 o 
   8   2  -5        7.69        3.81      4.44 o 
   9   2  -5      155.40      156.75      9.13 o 
   0   3  -5     2616.15     2822.94     62.66 o 
   1   3  -5      513.21      607.67      9.26 o 
   2   3  -5      994.80      990.71     25.78 o 
   3   3  -5       30.55       34.36      2.09 o 
   4   3  -5      144.49      153.57      3.91 o 
   5   3  -5      346.82      355.97      7.34 o 
   6   3  -5      399.76      409.12      8.28 o 
   7   3  -5        1.23       -3.53      3.75 o 
   8   3  -5      328.44      326.53     11.19 o 
   9   3  -5       23.38       28.03      8.66 o 
   1   4  -5     1131.08     1078.88     75.52 o 
   2   4  -5      981.44     1009.04     27.57 o 
   3   4  -5     1086.62     1119.26     25.92 o 
   4   4  -5      227.39      248.59      8.01 o 
   5   4  -5       47.69       56.68      4.01 o 
   6   4  -5      143.22      144.49      5.74 o 
   7   4  -5       84.10      100.17      6.97 o 
   8   4  -5       66.69       61.39      6.64 o 
   9   4  -5       89.12       99.44      7.96 o 
   0   5  -5       39.57       51.58      2.54 o 
   1   5  -5      577.53      633.14     20.39 o 
   2   5  -5      520.35      529.19     19.07 o 
   3   5  -5      511.10      525.23      7.41 o 
   4   5  -5       72.34       87.83      3.48 o 
   5   5  -5      369.46      382.46     12.33 o 
   6   5  -5      552.79      583.30      9.86 o 
   7   5  -5       80.36       85.78      5.41 o 
   8   5  -5       83.21       91.03      7.39 o 
   1   6  -5     1841.03     1940.10     62.31 o 
   2   6  -5      346.75      371.19      9.17 o 
   3   6  -5      110.61      105.39      3.07 o 
   4   6  -5      849.52      858.04     19.42 o 
   5   6  -5       99.71       88.18      4.08 o 
   6   6  -5      649.14      642.23     13.92 o 
   7   6  -5       56.88       60.39      4.91 o 
   8   6  -5       26.14       25.91      5.43 o 
   0   7  -5       55.96       68.29      3.51 o 
   1   7  -5      127.51      121.33      2.65 o 
   2   7  -5      119.34      139.71      2.92 o 
   3   7  -5      760.08      736.31     13.21 o 
   4   7  -5      906.93      926.25     15.71 o 
   5   7  -5      569.84      573.54      8.30 o 
   6   7  -5       19.66       16.05      3.60 o 
   7   7  -5       29.50       35.71      4.12 o 
   8   7  -5       12.89        8.79      4.80 o 
   1   8  -5      359.75      365.04      7.27 o 
   2   8  -5       86.18       95.13      2.87 o 
   3   8  -5       54.64       62.22      2.81 o 
   4   8  -5      365.58      355.49      8.09 o 
   5   8  -5      182.55      181.15      5.22 o 
   6   8  -5       44.09       56.12      5.38 o 
   7   8  -5      157.47      152.88      7.97 o 
   8   8  -5        5.76       -0.07      4.33 o 
   0   9  -5     1971.31     1762.56    186.31 o 
   1   9  -5       46.00       58.15      2.19 o 
   2   9  -5      343.07      333.59      5.30 o 
   3   9  -5       42.57       45.72      2.93 o 
   4   9  -5      312.15      317.44      6.37 o 
   5   9  -5       29.23       31.14      3.74 o 
   6   9  -5      201.70      196.84      6.81 o 
   7   9  -5        3.22        2.95      6.94 o 
   8   9  -5       29.43       40.21      6.23 o 
   1  10  -5      957.74      955.81     14.03 o 
   2  10  -5      853.87      839.03     11.44 o 
   3  10  -5       83.83       77.08      3.46 o 
   4  10  -5       56.88       57.78      3.34 o 
   5  10  -5       38.87       39.46      4.14 o 
   6  10  -5      332.22      322.67      9.69 o 
   7  10  -5      341.69      365.51     16.65 o 
   8  10  -5        5.22        7.53      5.25 o 
   0  11  -5     1314.68     1298.09     28.36 o 
   1  11  -5      787.32      759.33     12.54 o 
   2  11  -5      415.98      401.57      6.88 o 
   3  11  -5       26.98       29.23      2.75 o 
   4  11  -5        3.29        5.32      2.35 o 
   5  11  -5      497.40      481.32     20.24 o 
   6  11  -5       25.34       28.22      4.19 o 
   7  11  -5       16.33       20.10      8.06 o 
   1  12  -5      298.17      290.65      4.92 o 
   2  12  -5       73.06       75.30      3.24 o 
   3  12  -5      126.03      141.55      3.87 o 
   4  12  -5      251.74      255.25      6.28 o 
   5  12  -5      175.79      166.62      6.56 o 
   6  12  -5      281.87      283.05      8.27 o 
   7  12  -5       54.94       52.12      6.48 o 
   0  13  -5      224.85      215.20      6.31 o 
   1  13  -5       82.17       85.98      3.35 o 
   2  13  -5      146.11      150.74      4.03 o 
   3  13  -5      146.99      155.81      5.13 o 
   4  13  -5       43.28       38.33      3.71 o 
   5  13  -5      235.50      250.53     11.53 o 
   6  13  -5       33.81       39.06      4.68 o 
   7  13  -5        5.34        3.24      3.93 o 
   1  14  -5     1181.91     1124.81     14.88 o 
   2  14  -5      334.46      344.31      9.28 o 
   3  14  -5      144.31      157.84      4.78 o 
   4  14  -5      330.43      355.82      6.71 o 
   5  14  -5       54.91       61.68      5.05 o 
   6  14  -5      135.57      140.20      6.74 o 
   0  15  -5      434.55      429.90     19.41 o 
   1  15  -5       17.69       18.22      2.97 o 
   2  15  -5       34.24       40.99      3.65 o 
   3  15  -5      397.57      408.65      7.07 o 
   4  15  -5       26.09       32.68      3.40 o 
   5  15  -5       61.05       68.67      4.72 o 
   6  15  -5      144.75      157.12      7.89 o 
   1  16  -5      437.71      443.16     11.68 o 
   2  16  -5      273.57      273.00      6.77 o 
   3  16  -5      128.80      126.36      5.30 o 
   4  16  -5       21.69       16.60      3.57 o 
   5  16  -5        3.94        1.21      3.80 o 
   0  17  -5      200.48      198.42     16.43 o 
   1  17  -5      106.97       97.46      4.83 o 
   2  17  -5       98.54      100.71      5.00 o 
   3  17  -5      135.40      124.40      5.40 o 
   4  17  -5       48.55       48.43      4.35 o 
   5  17  -5       25.37       25.78      4.60 o 
   1  18  -5      165.72      184.95      6.23 o 
   2  18  -5       44.28       52.46      4.34 o 
   3  18  -5       22.95       14.86      3.53 o 
   4  18  -5      201.89      205.13      9.55 o 
   0  19  -5        8.82        7.65      4.51 o 
   1  19  -5        0.26       -0.70      2.94 o 
   2  19  -5        5.44        3.45      4.27 o 
   3  19  -5      305.11      329.78     10.15 o 
   1  20  -5      179.03      176.62      7.82 o 
   2  20  -5       75.69       80.48      5.30 o 
   0   0  -4     1274.06     1346.89     41.14 o 
   2   0  -4      722.35      726.43     38.82 o 
   4   0  -4     1749.96     1935.18     41.96 o 
   6   0  -4     1083.67     1042.69     21.80 o 
   8   0  -4      664.51      676.36     20.61 o 
   1   1  -4     1573.55     1605.41     18.27 o 
   2   1  -4       95.28      108.24      2.48 o 
   3   1  -4      780.74      846.78      9.97 o 
   4   1  -4      712.66      813.94     18.10 o 
   5   1  -4       61.26       65.67      3.38 o 
   6   1  -4      586.91      579.15      9.75 o 
   7   1  -4      397.29      382.60     18.00 o 
   8   1  -4      102.74      109.30      7.18 o 
   9   1  -4      205.36      200.84      9.55 o 
   0   2  -4     3294.55     3415.08     84.00 o 
   1   2  -4      784.67      883.37     11.70 o 
   2   2  -4      474.72      459.89      6.36 o 
   3   2  -4       87.89      106.71      2.24 o 
   4   2  -4       72.26       86.67      3.15 o 
   5   2  -4     1120.19     1097.91     18.68 o 
   6   2  -4      430.60      435.53      8.17 o 
   7   2  -4       32.67       35.56      5.01 o 
   8   2  -4      237.01      228.67     11.50 o 
   9   2  -4       33.28       36.41      5.75 o 
   1   3  -4      114.57      123.44      5.28 o 
   2   3  -4      333.70      392.10     13.35 o 
   3   3  -4      596.94      662.43      8.03 o 
   4   3  -4      561.90      586.78      7.38 o 
   5   3  -4      252.76      262.21      6.33 o 
   6   3  -4      397.95      398.15      7.95 o 
   7   3  -4      128.95      123.37      5.49 o 
   8   3  -4       19.65       17.15      5.60 o 
   9   3  -4        0.33       -2.02      4.59 o 
   0   4  -4       40.33       39.13      2.18 o 
   1   4  -4      208.86      228.08      5.32 o 
   2   4  -4       91.00       83.60      2.15 o 
   3   4  -4      749.89      832.54     14.97 o 
   4   4  -4      654.75      726.96      9.87 o 
   5   4  -4      358.41      357.77      7.22 o 
   6   4  -4      323.08      312.04      7.25 o 
   7   4  -4      268.16      272.78      7.45 o 
   8   4  -4       72.17       79.07      6.57 o 
   9   4  -4        1.48       -0.71      5.75 o 
   1   5  -4      242.25      279.65      3.76 o 
   2   5  -4      166.45      170.64      2.75 o 
   3   5  -4      280.38      282.79      7.57 o 
   4   5  -4      120.81      115.12      3.81 o 
   5   5  -4       33.17       30.09      2.95 o 
   6   5  -4      230.41      224.56      6.37 o 
   7   5  -4       87.81       94.02      5.24 o 
   8   5  -4      272.52      271.70      8.03 o 
   9   5  -4      203.19      217.54     23.45 o 
   0   6  -4     1828.24     1707.55    152.33 o 
   1   6  -4     1939.29     2108.79     56.02 o 
   2   6  -4      323.69      324.59      3.55 o 
   3   6  -4      235.03      236.39      7.19 o 
   4   6  -4       50.21       55.01      2.90 o 
   5   6  -4       24.99       30.98      2.96 o 
   6   6  -4       45.41       39.69      4.01 o 
   7   6  -4       11.66       11.15      3.32 o 
   8   6  -4      260.55      270.24      8.05 o 
   9   6  -4       15.65       13.02      5.53 o 
   1   7  -4     1225.25     1323.88     12.20 o 
   2   7  -4      194.77      215.12      3.39 o 
   3   7  -4     1203.33     1183.77     24.97 o 
   4   7  -4      678.26      704.07     20.15 o 
   5   7  -4       20.11       20.69      2.84 o 
   6   7  -4      207.72      206.09      6.32 o 
   7   7  -4      166.78      156.26      6.43 o 
   8   7  -4        5.12        2.50      4.02 o 
   9   7  -4       96.16       97.82     11.50 o 
   0   8  -4     1291.71     1120.57     91.11 o 
   1   8  -4       54.17       51.08      1.78 o 
   2   8  -4      366.43      369.10      5.35 o 
   3   8  -4      322.79      321.19     10.00 o 
   4   8  -4       29.32       38.19      2.85 o 
   5   8  -4      434.38      422.03      8.62 o 
   6   8  -4       22.22       21.35      3.49 o 
   7   8  -4      116.86      105.30      7.18 o 
   8   8  -4      100.52       99.39      7.38 o 
   1   9  -4      242.14      263.05      3.49 o 
   2   9  -4      142.18      158.39      3.23 o 
   3   9  -4      128.78      143.70      3.35 o 
   4   9  -4     1610.49     1611.26     55.18 o 
   5   9  -4      276.08      274.06      7.07 o 
   6   9  -4      304.13      319.97     12.76 o 
   7   9  -4      106.00      115.57      7.39 o 
   8   9  -4       24.92       21.32      5.22 o 
   0  10  -4      197.78      191.15      5.23 o 
   1  10  -4      283.10      268.99      4.19 o 
   2  10  -4       22.67       28.94      2.24 o 
   3  10  -4     1475.19     1469.17     37.30 o 
   4  10  -4      584.61      615.83     18.04 o 
   5  10  -4      207.31      204.02      6.41 o 
   6  10  -4       55.06       51.87      4.42 o 
   7  10  -4       87.22       81.17      6.75 o 
   8  10  -4       13.84       16.24      4.96 o 
   1  11  -4       66.32       77.87      3.00 o 
   2  11  -4      614.19      594.22      8.59 o 
   3  11  -4      163.22      166.22      9.29 o 
   4  11  -4      136.24      128.98      4.17 o 
   5  11  -4       48.64       42.28      4.92 o 
   6  11  -4      219.91      234.52      7.26 o 
   7  11  -4       72.34       74.82      6.76 o 
   8  11  -4       11.91       10.82      5.11 o 
   0  12  -4      138.55      144.53      5.14 o 
   1  12  -4      184.64      192.62      3.99 o 
   2  12  -4      266.19      270.85      9.03 o 
   3  12  -4      194.97      208.69      4.36 o 
   4  12  -4      239.93      251.66      5.99 o 
   5  12  -4      121.61      112.31      5.45 o 
   6  12  -4      221.56      236.73      7.47 o 
   7  12  -4       50.34       53.51      8.21 o 
   1  13  -4      952.38      969.29     15.76 o 
   2  13  -4       63.56       67.56      3.53 o 
   3  13  -4      628.36      602.57      8.23 o 
   4  13  -4       64.14       71.31      4.10 o 
   5  13  -4        8.19        5.73      3.16 o 
   6  13  -4        0.33       -1.31      3.18 o 
   7  13  -4      199.79      203.92      9.44 o 
   0  14  -4      427.43      444.31     10.61 o 
   1  14  -4      173.55      181.07      4.64 o 
   2  14  -4      438.81      428.49      7.28 o 
   3  14  -4       15.29       12.01      2.46 o 
   4  14  -4       52.32       58.40      3.55 o 
   5  14  -4       63.42       74.88      5.02 o 
   6  14  -4       66.36       75.59      7.42 o 
   7  14  -4       83.08       82.19     10.75 o 
   1  15  -4       80.98       77.30      4.13 o 
   2  15  -4      251.67      264.93      7.30 o 
   3  15  -4        5.85        4.78      2.51 o 
   4  15  -4      151.80      150.86      5.43 o 
   5  15  -4       32.57       29.61      3.59 o 
   6  15  -4      117.38      121.98      6.28 o 
   0  16  -4      104.60      102.45      6.39 o 
   1  16  -4      860.82      830.02     11.46 o 
   2  16  -4        0.66        0.85      2.40 o 
   3  16  -4      247.22      249.83      6.51 o 
   4  16  -4       71.51       75.73      4.57 o 
   5  16  -4      210.22      215.60     10.15 o 
   6  16  -4       68.22       71.34     11.28 o 
   1  17  -4       19.61       15.08      3.10 o 
   2  17  -4      185.76      179.75      5.84 o 
   3  17  -4       16.92       15.01      3.30 o 
   4  17  -4      330.83      340.60      9.03 o 
   5  17  -4       18.21       15.87      3.92 o 
   0  18  -4      326.40      313.37     10.40 o 
   1  18  -4       57.81       62.63      4.41 o 
   2  18  -4      183.53      181.41      6.04 o 
   3  18  -4       85.98       87.88      4.94 o 
   4  18  -4       32.74       35.37      3.97 o 
   5  18  -4       88.87       94.63      7.27 o 
   1  19  -4      534.91      536.65     19.94 o 
   2  19  -4        5.27        5.90      3.25 o 
   3  19  -4      107.29      117.14      6.36 o 
   4  19  -4       53.04       48.85      4.54 o 
   0  20  -4      137.67      159.21      8.29 o 
   1  20  -4        2.26        2.25      3.12 o 
   2  20  -4       79.99       90.52      5.29 o 
   3  20  -4        9.93       10.69      4.91 o 
   1  21  -4       99.68      103.13      5.54 o 
   2  21  -4       73.47       79.53      5.12 o 
   2   0  -3     2491.47     2672.94    106.46 o 
   4   0  -3     4902.05     4813.99     26.43 o 
   6   0  -3      955.95      934.32     41.29 o 
   8   0  -3       76.75       74.52      8.96 o 
   0   1  -3      249.19      253.81      5.71 o 
   1   1  -3      573.93      632.67      8.33 o 
   2   1  -3       65.90       77.06      2.10 o 
   3   1  -3      642.64      618.01      5.87 o 
   4   1  -3     4154.33     4240.22     22.83 o 
   5   1  -3      312.60      295.71      5.30 o 
   6   1  -3        6.35        3.69      2.22 o 
   7   1  -3      112.88      117.91      8.82 o 
   8   1  -3      318.21      338.41     10.61 o 
   9   1  -3        7.26       10.37      4.75 o 
   1   2  -3     1302.45     1261.89     38.05 o 
   2   2  -3      442.66      499.69      6.10 o 
   3   2  -3     2153.68     2277.70     18.60 o 
   4   2  -3     1634.15     1691.72     24.57 o 
   5   2  -3       99.84      104.87      3.59 o 
   6   2  -3       84.76       80.48      5.59 o 
   7   2  -3      121.28      111.04      5.31 o 
   8   2  -3      323.38      344.05     11.95 o 
   9   2  -3      266.01      298.54     10.98 o 
   0   3  -3     7979.35     8261.47    169.92 o 
   1   3  -3      227.85      246.88     10.02 o 
   2   3  -3     2806.46     2895.09     36.27 o 
   3   3  -3     1339.66     1524.64     11.43 o 
   4   3  -3      207.19      194.46      3.71 o 
   5   3  -3       11.53       13.75      2.16 o 
   6   3  -3       44.81       53.35      3.94 o 
   7   3  -3      296.66      307.97      7.57 o 
   8   3  -3      128.68      125.44      5.83 o 
   9   3  -3      172.48      179.45      9.02 o 
   1   4  -3     1646.20     1661.60     22.19 o 
   2   4  -3      114.48      130.76      4.54 o 
   3   4  -3      117.66      135.64      3.66 o 
   4   4  -3      212.75      205.40      4.48 o 
   5   4  -3       12.66       15.95      2.80 o 
   6   4  -3      122.48      128.32      9.02 o 
   7   4  -3      779.05      741.83     28.95 o 
   8   4  -3       58.80       66.09      4.99 o 
   9   4  -3      283.98      331.38     11.38 o 
   0   5  -3     4396.13     4513.59     95.72 o 
   1   5  -3       13.10       18.45      1.16 o 
   2   5  -3      561.49      565.61     10.46 o 
   3   5  -3      649.43      710.46     13.66 o 
   4   5  -3      105.28      122.02      5.52 o 
   5   5  -3      549.15      530.99      9.42 o 
   6   5  -3      387.39      372.07     10.54 o 
   7   5  -3      119.68      114.28      5.51 o 
   8   5  -3      219.75      212.89     10.68 o 
   9   5  -3       29.93       36.18      4.93 o 
   1   6  -3     1397.24     1503.45     23.95 o 
   2   6  -3      167.89      144.58      2.99 o 
   3   6  -3      365.07      411.99      6.26 o 
   4   6  -3      685.86      689.28     14.10 o 
   5   6  -3       88.56       95.09      3.88 o 
   6   6  -3      971.49      976.58     11.86 o 
   7   6  -3      299.54      293.00      7.57 o 
   8   6  -3       23.00       24.21      4.16 o 
   9   6  -3       37.93       27.85      4.73 o 
   0   7  -3     5630.70     6251.25     69.11 o 
   1   7  -3     1207.64     1322.36     19.78 o 
   2   7  -3       33.41       37.17      1.82 o 
   3   7  -3      370.75      373.21      5.18 o 
   4   7  -3       73.72       76.64      3.42 o 
   5   7  -3      597.22      594.63     16.33 o 
   6   7  -3       70.05       65.93      4.44 o 
   7   7  -3       79.47       84.14      5.05 o 
   8   7  -3      105.96      110.46      5.76 o 
   9   7  -3        3.51       -0.44      3.55 o 
   1   8  -3      924.39      959.62      8.97 o 
   2   8  -3      578.33      630.21     11.66 o 
   3   8  -3      565.18      578.24     10.54 o 
   4   8  -3       74.65       65.03      3.36 o 
   5   8  -3      249.24      262.59      5.52 o 
   6   8  -3      399.68      389.69      8.36 o 
   7   8  -3       27.86       31.29      3.82 o 
   8   8  -3       12.42        9.41      4.64 o 
   9   8  -3      166.98      170.18      9.29 o 
   0   9  -3     1992.02     2007.65     28.53 o 
   1   9  -3      383.22      352.37     13.99 o 
   2   9  -3      436.12      431.73      9.51 o 
   3   9  -3      223.46      247.95      4.07 o 
   4   9  -3      463.06      461.87      7.95 o 
   5   9  -3      121.50      123.62      4.54 o 
   6   9  -3       91.91       89.14      6.23 o 
   7   9  -3       95.56       98.14      8.36 o 
   8   9  -3      102.04      114.81      7.86 o 
   1  10  -3       26.18       34.36      1.99 o 
   2  10  -3       61.86       62.28      2.62 o 
   3  10  -3      495.88      499.22      8.17 o 
   4  10  -3       97.39       93.58      4.12 o 
   5  10  -3      105.40       99.69      5.01 o 
   6  10  -3       57.13       60.99      4.56 o 
   7  10  -3      220.57      229.55      9.24 o 
   8  10  -3       19.55       18.30      5.12 o 
   0  11  -3      240.64      247.23      7.37 o 
   1  11  -3      205.17      215.15      3.75 o 
   2  11  -3       48.21       40.94      2.39 o 
   3  11  -3      432.69      449.75     10.45 o 
   4  11  -3       23.65       25.18      3.00 o 
   5  11  -3      615.71      641.87     39.11 o 
   6  11  -3       99.37      110.30      5.47 o 
   7  11  -3       12.12       10.88      4.59 o 
   8  11  -3       24.78       25.58      5.46 o 
   1  12  -3      212.68      227.62      4.04 o 
   2  12  -3      385.51      405.14      8.17 o 
   3  12  -3      672.99      651.25     11.91 o 
   4  12  -3     1471.43     1469.65     48.41 o 
   5  12  -3       65.85       70.68      4.79 o 
   6  12  -3       74.98       83.11      5.12 o 
   7  12  -3      135.70      135.48      7.92 o 
   8  12  -3       10.17        7.69      4.90 o 
   0  13  -3      678.42      689.92     16.22 o 
   1  13  -3      751.60      764.21     14.13 o 
   2  13  -3      209.25      204.93      5.30 o 
   3  13  -3     1750.89     1757.85     21.49 o 
   4  13  -3      210.98      224.09      7.98 o 
   5  13  -3      172.90      183.98      6.72 o 
   6  13  -3      127.82      129.99      5.97 o 
   7  13  -3      158.29      145.70      8.50 o 
   1  14  -3      219.44      198.13      5.21 o 
   2  14  -3      508.50      509.24     12.42 o 
   3  14  -3      260.91      242.92      5.77 o 
   4  14  -3      432.12      429.35     12.08 o 
   5  14  -3        1.16       -4.59      2.76 o 
   6  14  -3       57.66       61.23      6.31 o 
   7  14  -3       64.53       69.01      6.91 o 
   0  15  -3      588.22      560.77     17.02 o 
   1  15  -3      285.17      277.53     12.42 o 
   2  15  -3      125.22      127.65      4.85 o 
   3  15  -3      408.22      400.97      9.51 o 
   4  15  -3       99.09      101.66      4.64 o 
   5  15  -3       57.33       58.30      4.65 o 
   6  15  -3      115.08      107.67     10.90 o 
   7  15  -3        2.66        6.26      7.91 o 
   1  16  -3      348.27      329.60      8.69 o 
   2  16  -3       86.75       84.31      4.30 o 
   3  16  -3       50.64       57.85      3.96 o 
   4  16  -3        0.62       -4.64      3.00 o 
   5  16  -3       41.96       44.39      5.69 o 
   6  16  -3       12.06        9.95      4.85 o 
   0  17  -3      485.17      541.51     19.86 o 
   1  17  -3      224.03      220.40      6.07 o 
   2  17  -3      303.30      308.83     10.95 o 
   3  17  -3      123.12      128.01      5.26 o 
   4  17  -3       36.91       43.34      3.98 o 
   5  17  -3       17.87       20.35      5.17 o 
   6  17  -3       93.41       97.83     12.10 o 
   1  18  -3      149.75      163.90      5.66 o 
   2  18  -3      103.74       98.33      4.78 o 
   3  18  -3       93.58      104.70      4.97 o 
   4  18  -3       16.64       14.04      3.96 o 
   5  18  -3       19.33       17.98      5.33 o 
   0  19  -3       21.25       27.51      5.06 o 
   1  19  -3       13.76       14.12      3.23 o 
   2  19  -3      167.12      144.92      6.46 o 
   3  19  -3      126.56      133.79      7.89 o 
   4  19  -3       12.58        8.50      3.85 o 
   5  19  -3       21.36       26.80      5.69 o 
   1  20  -3       59.17       62.21      4.52 o 
   2  20  -3      150.10      144.95      5.73 o 
   3  20  -3      153.40      161.18     13.96 o 
   4  20  -3      146.57      146.03      7.23 o 
   0  21  -3       96.11      103.44      7.74 o 
   1  21  -3       20.67       21.38      3.77 o 
   2  21  -3      141.87      150.33      6.23 o 
   3  21  -3       20.53       24.39      5.01 o 
   1  22  -3      260.94      285.22     11.06 o 
   0   0  -2    13044.93    13589.37    479.45 o 
   2   0  -2    11726.66    11918.46    270.75 o 
   4   0  -2     1204.81     1211.47     35.99 o 
   6   0  -2     1127.41     1070.36     59.81 o 
   8   0  -2       65.60       68.70      8.81 o 
   1   1  -2     4450.45     4282.88     66.06 o 
   2   1  -2     8245.55     8405.62    104.22 o 
   3   1  -2     1309.73     1283.94     33.30 o 
   4   1  -2      661.37      664.44     11.58 o 
   5   1  -2      120.43      119.72      5.52 o 
   6   1  -2      310.91      295.52      5.75 o 
   7   1  -2      604.60      570.07     11.62 o 
   8   1  -2      115.65      113.03      5.56 o 
   9   1  -2      152.63      170.10      8.61 o 
   0   2  -2     2564.92     2558.50     83.01 o 
   1   2  -2     4059.57     3925.08    110.93 o 
   2   2  -2     5921.29     6026.95    106.13 o 
   3   2  -2     2032.30     2024.18     56.40 o 
   4   2  -2      214.23      240.87      4.04 o 
   5   2  -2      412.99      405.21      7.95 o 
   6   2  -2     1019.98     1005.83     34.85 o 
   7   2  -2      180.64      173.20      6.06 o 
   8   2  -2      109.48      109.83      5.69 o 
   9   2  -2      132.06      128.18      7.91 o 
   1   3  -2     2604.13     2636.49     68.34 o 
   2   3  -2     1768.74     1919.58     46.70 o 
   3   3  -2      182.59      178.19      2.78 o 
   4   3  -2      281.25      271.03      4.22 o 
   5   3  -2      318.78      318.86      5.21 o 
   6   3  -2      879.78      820.39     19.57 o 
   7   3  -2      152.32      150.07      6.82 o 
   8   3  -2       24.94       34.79      4.61 o 
   9   3  -2       12.26       17.12      4.15 o 
   0   4  -2     9222.84     9432.06     64.75 o 
   1   4  -2     1563.42     1586.65     20.52 o 
   2   4  -2       96.40       87.07      1.96 o 
   3   4  -2      314.71      335.10     12.08 o 
   4   4  -2      972.86      982.70     22.93 o 
   5   4  -2      223.71      199.97      5.22 o 
   6   4  -2        4.27        2.34      2.69 o 
   7   4  -2      144.51      149.28      5.80 o 
   8   4  -2       34.09       40.13      6.03 o 
   9   4  -2      132.81      118.82      6.35 o 
   1   5  -2      436.59      471.79      5.24 o 
   2   5  -2      182.71      179.90      3.83 o 
   3   5  -2     2431.74     2709.51     75.04 o 
   4   5  -2      106.86      102.24      2.82 o 
   5   5  -2      194.13      181.15      8.10 o 
   6   5  -2      207.69      186.86      9.51 o 
   7   5  -2      491.87      506.75     15.30 o 
   8   5  -2       39.71       49.44      4.68 o 
   9   5  -2       30.63       45.22      4.99 o 
   0   6  -2     4785.13     4699.03    145.82 o 
   1   6  -2      200.59      205.68      4.81 o 
   2   6  -2      812.80      817.76     10.48 o 
   3   6  -2      107.08      113.12      3.25 o 
   4   6  -2      195.09      194.56      6.66 o 
   5   6  -2       29.63       35.26      3.14 o 
   6   6  -2      163.75      161.28      5.67 o 
   7   6  -2       97.56       88.85      5.04 o 
   8   6  -2      249.52      235.24      7.43 o 
   9   6  -2        7.57        1.94      3.87 o 
   1   7  -2     1418.51     1397.50     14.15 o 
   2   7  -2     2640.25     2814.39     41.49 o 
   3   7  -2      372.39      369.76      4.98 o 
   4   7  -2       93.60       97.87      4.20 o 
   5   7  -2       18.55       20.51      2.47 o 
   6   7  -2        0.31        2.39      2.69 o 
   7   7  -2      335.46      324.43      8.64 o 
   8   7  -2       38.25       39.70      4.45 o 
   9   7  -2      398.95      433.69     10.39 o 
   0   8  -2     1812.58     2104.93     15.80 o 
   1   8  -2      159.12      176.88      4.65 o 
   2   8  -2      938.17      876.10     17.80 o 
   3   8  -2     1912.57     1935.78     32.37 o 
   4   8  -2      276.97      312.19      7.50 o 
   5   8  -2      503.49      522.45     15.20 o 
   6   8  -2       69.21       60.08      4.26 o 
   7   8  -2      142.88      147.66      6.38 o 
   8   8  -2       66.00       73.27      5.22 o 
   9   8  -2       36.54       41.51      6.49 o 
   1   9  -2     1054.11     1046.64     16.39 o 
   2   9  -2      169.89      157.19      4.00 o 
   3   9  -2      491.57      514.39     11.57 o 
   4   9  -2     1218.48     1192.61     42.44 o 
   5   9  -2      173.75      180.28      4.60 o 
   6   9  -2      227.14      217.55      6.29 o 
   7   9  -2       60.30       69.23      6.18 o 
   8   9  -2       28.40       27.09      5.28 o 
   9   9  -2       39.71       50.73      6.60 o 
   0  10  -2      403.89      376.94      6.09 o 
   1  10  -2      303.12      303.28      3.76 o 
   2  10  -2      501.23      520.51      9.29 o 
   3  10  -2     1134.64     1098.95     31.91 o 
   4  10  -2        5.64        8.55      2.63 o 
   5  10  -2      442.23      448.16     16.51 o 
   6  10  -2      109.23      106.45      6.65 o 
   7  10  -2       63.45       70.97      6.27 o 
   8  10  -2       99.21      108.48      8.66 o 
   1  11  -2       72.87       66.31      2.41 o 
   2  11  -2      647.64      639.54     14.65 o 
   3  11  -2      114.88      118.37      4.14 o 
   4  11  -2      993.54     1028.72     35.07 o 
   5  11  -2      359.30      374.16     12.76 o 
   6  11  -2      183.21      171.35      9.95 o 
   7  11  -2       49.58       49.84      5.85 o 
   8  11  -2        1.59       -1.38      4.38 o 
   0  12  -2      169.91      183.13      4.79 o 
   1  12  -2       28.95       31.53      2.04 o 
   2  12  -2      434.96      408.47     14.29 o 
   3  12  -2      714.77      725.27     17.03 o 
   4  12  -2       88.49       98.44      6.23 o 
   5  12  -2      720.93      731.64     40.90 o 
   6  12  -2      192.56      180.74     13.08 o 
   7  12  -2       43.79       47.15      5.60 o 
   8  12  -2      107.57      109.33     14.64 o 
   1  13  -2      231.29      215.15      5.01 o 
   2  13  -2      251.55      261.07      6.57 o 
   3  13  -2      547.91      522.71     19.89 o 
   4  13  -2       62.57       66.83      3.97 o 
   5  13  -2       85.30       88.65      4.94 o 
   6  13  -2       42.45       54.35      5.65 o 
   7  13  -2       32.32       49.88      6.50 o 
   8  13  -2       31.26       29.90      6.42 o 
   0  14  -2      575.40      556.89     15.08 o 
   1  14  -2      565.38      593.90     10.69 o 
   2  14  -2      256.40      241.04      8.71 o 
   3  14  -2      287.97      277.73      6.82 o 
   4  14  -2      217.13      214.46      7.03 o 
   5  14  -2      619.43      620.91     32.06 o 
   6  14  -2      125.63      133.64      7.76 o 
   7  14  -2        9.77        9.11      6.65 o 
   1  15  -2       25.46       27.45      3.05 o 
   2  15  -2      216.36      224.20      9.94 o 
   3  15  -2      106.82       98.14      4.27 o 
   4  15  -2      483.70      476.82     19.83 o 
   5  15  -2       53.34       57.14     10.16 o 
   6  15  -2      262.15      229.39     13.74 o 
   7  15  -2       87.54       89.01     11.05 o 
   0  16  -2       83.11       85.87      6.10 o 
   1  16  -2       26.23       21.23      2.93 o 
   2  16  -2      259.87      258.83      6.62 o 
   3  16  -2       82.57       81.38      4.25 o 
   4  16  -2      299.15      295.53     11.41 o 
   5  16  -2      113.26      110.13     10.16 o 
   6  16  -2       45.09       55.49      7.77 o 
   7  16  -2       84.75       89.60     11.20 o 
   1  17  -2      543.80      521.34     17.25 o 
   2  17  -2      148.79      161.64      5.38 o 
   3  17  -2       32.91       25.55      3.30 o 
   4  17  -2       96.34       93.90      7.42 o 
   5  17  -2       42.71       53.13      6.28 o 
   6  17  -2       93.13       95.10      7.99 o 
   0  18  -2      884.85      819.60     15.01 o 
   1  18  -2       23.65       18.47      3.15 o 
   2  18  -2       63.20       66.95      4.35 o 
   3  18  -2      231.62      233.86      8.73 o 
   4  18  -2       24.25       17.87      4.01 o 
   5  18  -2      140.09      159.02      8.82 o 
   6  18  -2       60.83       74.29      7.33 o 
   1  19  -2      383.41      405.13      9.10 o 
   2  19  -2       59.31       65.07      4.35 o 
   3  19  -2      155.68      157.30      9.73 o 
   4  19  -2       33.58       34.11      4.72 o 
   5  19  -2       89.48       92.06      8.36 o 
   0  20  -2      271.34      289.06     10.20 o 
   1  20  -2       15.23       17.56      4.48 o 
   2  20  -2      162.16      156.65      8.71 o 
   3  20  -2       34.49       30.27      4.70 o 
   4  20  -2        5.60       -3.19      3.58 o 
   1  21  -2       90.35       88.52      4.96 o 
   2  21  -2       25.92       23.85      4.48 o 
   3  21  -2       51.07       47.81      5.21 o 
   0  22  -2        9.95        3.82      5.38 o 
   1  22  -2       30.92       39.79      4.98 o 
   2  22  -2       22.82       18.18      4.51 o 
   2   0  -1    13998.82    13309.53    389.78 o 
   4   0  -1      497.34      444.73     10.01 o 
   6   0  -1     1527.91     1436.76     16.58 o 
   8   0  -1      135.21      145.73     17.70 o 
  10   0  -1       87.57      100.21     11.20 o 
   0   1  -1    11217.93    10522.37    324.12 o 
   1   1  -1     2132.37     2084.12     30.51 o 
   2   1  -1    15583.66    15208.56    349.33 o 
   3   1  -1     1048.49     1035.06     27.32 o 
   4   1  -1      597.62      579.29     11.47 o 
   5   1  -1      470.21      468.50      7.39 o 
   6   1  -1       54.41       52.84      3.72 o 
   7   1  -1      139.45      138.41      4.84 o 
   8   1  -1       34.23       36.23      3.46 o 
   9   1  -1       31.02       29.96      4.44 o 
  10   1  -1       16.24       14.55      5.12 o 
   1   2  -1     4519.79     4420.89     52.18 o 
   2   2  -1     1717.43     1742.62     39.62 o 
   3   2  -1      791.62      834.69     28.72 o 
   4   2  -1       71.32       86.90      3.35 o 
   5   2  -1       86.48       85.82      3.83 o 
   6   2  -1      257.22      249.31      6.67 o 
   7   2  -1      412.34      406.56      7.50 o 
   8   2  -1       38.43       42.68      4.25 o 
   9   2  -1      150.96      163.08      9.29 o 
  10   2  -1       15.25       15.21      5.11 o 
   0   3  -1    10648.20    10736.91    195.68 o 
   1   3  -1     3728.41     3653.65     48.06 o 
   2   3  -1     1455.83     1368.06     50.42 o 
   3   3  -1      485.58      528.33     14.85 o 
   4   3  -1      611.87      625.29     25.73 o 
   5   3  -1      362.92      417.19      9.52 o 
   6   3  -1      453.96      420.17     10.89 o 
   7   3  -1       94.71       98.99      4.36 o 
   8   3  -1      149.87      155.51      6.23 o 
   9   3  -1       43.72       51.96      5.22 o 
   1   4  -1     1561.89     1467.78     26.44 o 
   2   4  -1      494.32      502.65     16.62 o 
   3   4  -1      446.01      437.38     16.08 o 
   4   4  -1      767.82      780.65     31.59 o 
   5   4  -1      871.19      903.72     42.58 o 
   6   4  -1       22.06       21.87      3.17 o 
   7   4  -1      413.72      384.08     16.13 o 
   8   4  -1       33.42       35.49      4.12 o 
   9   4  -1      131.60      138.17      6.57 o 
   0   5  -1    17573.03    18212.34   1000.75 o 
   1   5  -1     2122.62     2164.71     51.19 o 
   2   5  -1      449.89      387.35     12.37 o 
   3   5  -1     3565.81     3896.27     93.64 o 
   4   5  -1       32.96       28.19      2.37 o 
   5   5  -1       89.78       96.31      4.93 o 
   6   5  -1      590.84      600.46     17.08 o 
   7   5  -1      106.03      112.32      6.65 o 
   8   5  -1       39.02       34.08      4.11 o 
   9   5  -1       17.10       15.79      4.01 o 
   1   6  -1        6.12        7.60      1.14 o 
   2   6  -1     2892.88     2950.52     83.83 o 
   3   6  -1       84.77       95.28      5.17 o 
   4   6  -1     1645.70     1775.22     50.57 o 
   5   6  -1      180.46      193.25      9.75 o 
   6   6  -1      134.63      120.77      6.49 o 
   7   6  -1      654.99      635.04     23.15 o 
   8   6  -1        7.14        2.78      3.17 o 
   9   6  -1       43.17       47.40      4.96 o 
   0   7  -1      610.62      596.71      8.32 o 
   1   7  -1     1510.36     1609.53     19.22 o 
   2   7  -1      192.32      200.99      8.34 o 
   3   7  -1     1612.57     1578.02     45.76 o 
   4   7  -1      107.61      106.04      2.75 o 
   5   7  -1     1101.34     1109.87     77.96 o 
   6   7  -1      233.79      242.65     10.08 o 
   7   7  -1       63.47       66.03      5.84 o 
   8   7  -1       34.92       35.92      4.32 o 
   9   7  -1       11.21       10.49      5.20 o 
   1   8  -1      916.82      966.87     26.90 o 
   2   8  -1      186.41      218.54      6.49 o 
   3   8  -1      256.95      261.63      9.91 o 
   4   8  -1      340.54      301.54      8.55 o 
   5   8  -1      107.30      110.26     11.65 o 
   6   8  -1      469.76      439.98     31.14 o 
   7   8  -1      130.70      147.78      7.20 o 
   8   8  -1        3.33        0.27      3.34 o 
   9   8  -1      187.14      199.26      9.51 o 
   0   9  -1     1190.37     1217.61     37.78 o 
   1   9  -1      547.07      610.49     13.13 o 
   2   9  -1       18.21       23.14      1.41 o 
   3   9  -1       10.22       15.50      1.96 o 
   4   9  -1       17.65       16.20      2.67 o 
   5   9  -1       49.75       59.17      3.82 o 
   6   9  -1      173.26      155.73      7.28 o 
   7   9  -1       15.21       17.96      3.45 o 
   8   9  -1      245.38      238.04     27.93 o 
   9   9  -1       17.45       12.08      6.27 o 
   1  10  -1      541.22      522.77      8.25 o 
   2  10  -1      397.04      405.75     12.10 o 
   3  10  -1      963.93      945.22     22.43 o 
   4  10  -1      293.76      295.06     16.57 o 
   5  10  -1      205.42      206.71     12.53 o 
   6  10  -1       45.40       42.84      5.90 o 
   7  10  -1       20.37       22.58      4.80 o 
   8  10  -1       30.68       36.88      5.86 o 
   9  10  -1       22.91       31.06      6.12 o 
   0  11  -1      945.00      994.51     25.84 o 
   1  11  -1      137.24      134.72      2.65 o 
   2  11  -1      357.46      355.17      9.22 o 
   3  11  -1      669.80      706.53     17.25 o 
   4  11  -1       16.90       12.99      2.73 o 
   5  11  -1       99.51      108.45      7.65 o 
   6  11  -1       34.80       36.95      5.67 o 
   7  11  -1       90.54      106.01      8.44 o 
   8  11  -1       11.53        4.53      4.85 o 
   1  12  -1       69.87       71.11      2.82 o 
   2  12  -1      902.83      925.50     13.02 o 
   3  12  -1       35.30       38.32      2.55 o 
   4  12  -1      553.70      526.09     25.46 o 
   5  12  -1      287.07      289.80     11.28 o 
   6  12  -1      158.53      154.53      7.65 o 
   7  12  -1       66.12       76.99      6.92 o 
   8  12  -1       68.54       75.47      8.66 o 
   0  13  -1      434.17      434.43     13.89 o 
   1  13  -1       84.37       80.79      3.69 o 
   2  13  -1       15.26       19.65      2.67 o 
   3  13  -1     1429.22     1385.65     40.34 o 
   4  13  -1      106.11      116.10      4.14 o 
   5  13  -1      750.32      698.39     13.09 o 
   6  13  -1      207.55      219.67     10.16 o 
   7  13  -1      288.74      308.96     34.87 o 
   8  13  -1       88.84       89.59      7.76 o 
   1  14  -1      855.59      816.44     12.74 o 
   2  14  -1      437.62      426.41     13.84 o 
   3  14  -1      129.49      141.28      4.78 o 
   4  14  -1      699.24      717.61     30.35 o 
   5  14  -1      366.19      325.71     14.64 o 
   6  14  -1       97.31       88.11      9.86 o 
   7  14  -1       72.65       72.09      6.75 o 
   0  15  -1      567.16      499.04     21.65 o 
   1  15  -1       51.18       51.09      3.84 o 
   2  15  -1     1299.33     1292.95     26.34 o 
   3  15  -1      337.55      341.71      6.61 o 
   4  15  -1       29.68       24.45      4.66 o 
   5  15  -1       18.36       24.46      4.95 o 
   6  15  -1        2.50        2.39      6.12 o 
   7  15  -1       83.03       63.17     10.30 o 
   1  16  -1      239.04      237.47      5.74 o 
   2  16  -1       90.22       76.01      4.00 o 
   3  16  -1      361.38      360.91     13.64 o 
   4  16  -1       20.38       20.31      3.94 o 
   5  16  -1      104.31      114.05      7.34 o 
   6  16  -1        1.97       -1.86      4.22 o 
   7  16  -1       18.02       14.19      6.87 o 
   0  17  -1      374.20      349.65     18.52 o 
   1  17  -1       24.42       20.29      2.86 o 
   2  17  -1       63.87       62.53      3.80 o 
   3  17  -1       20.74       20.71      3.86 o 
   4  17  -1       39.87       39.22      5.41 o 
   5  17  -1       51.71       51.47      6.05 o 
   6  17  -1       21.26       27.31      5.64 o 
   1  18  -1       16.17       13.80      2.88 o 
   2  18  -1       82.79       82.74      5.46 o 
   3  18  -1       23.51       27.43      3.99 o 
   4  18  -1      156.33      158.12      8.97 o 
   5  18  -1      135.35      136.88      8.38 o 
   6  18  -1        9.50       15.38      5.07 o 
   0  19  -1      156.97      143.58      7.42 o 
   1  19  -1       23.04       18.78      3.11 o 
   2  19  -1      116.81      116.42      5.96 o 
   3  19  -1       68.45       70.13      5.41 o 
   4  19  -1       56.51       47.74      5.09 o 
   5  19  -1      148.17      164.63     12.25 o 
   1  20  -1       52.83       55.00      5.09 o 
   2  20  -1       65.32       71.86      5.51 o 
   3  20  -1       19.77       14.51      3.99 o 
   4  20  -1      110.77      126.54      6.87 o 
   0  21  -1      279.24      232.37     13.89 o 
   1  21  -1       22.81       22.15      4.39 o 
   2  21  -1       95.21       94.39      7.87 o 
   3  21  -1       13.17       10.27      4.15 o 
   1  22  -1      242.10      226.99      8.12 o 
   2  22  -1        3.87       -1.12      3.91 o 
   2   0   0      517.82      487.15      7.62 o 
   4   0   0       11.68       17.62      3.58 o 
   6   0   0       37.64       31.36      5.82 o 
   8   0   0       43.45       40.92      7.47 o 
  10   0   0       24.90       28.67      8.36 o 
   1   1   0     3781.70     3823.19    177.21 o 
   2   1   0     1106.37     1051.11     42.71 o 
   3   1   0      207.94      228.42     21.95 o 
   4   1   0       93.29       88.79      6.50 o 
   5   1   0      534.50      545.58     20.76 o 
   6   1   0       53.11       59.07      4.86 o 
   7   1   0     1569.97     1499.22     44.95 o 
   8   1   0      138.28      138.28      7.39 o 
   9   1   0      139.73      147.65      7.28 o 
  10   1   0       72.17       82.14      7.44 o 
   0   2   0      138.66      138.59      1.95 o 
   1   2   0      726.71      683.80     30.05 o 
   2   2   0      797.95      779.59     25.97 o 
   3   2   0     1567.63     1535.94     33.97 o 
   4   2   0       11.68       14.43      3.51 o 
   5   2   0      258.80      265.11      6.69 o 
   6   2   0      250.21      239.57     14.71 o 
   7   2   0      136.65      142.24      7.11 o 
   8   2   0       67.94       71.05      6.17 o 
   9   2   0        1.26       -0.62      3.69 o 
  10   2   0       11.13       11.16      4.90 o 
   1   3   0     3709.29     3390.90    150.61 o 
   2   3   0       15.40       22.17      4.18 o 
   3   3   0      599.60      733.30     29.77 o 
   4   3   0     1065.99      995.98     52.27 o 
   5   3   0       15.63       22.81      3.25 o 
   6   3   0     1044.51      999.07     51.90 o 
   7   3   0      399.98      367.57     19.04 o 
   8   3   0        9.60        4.76      3.16 o 
   9   3   0       16.82        8.51      4.44 o 
  10   3   0        1.12       -2.54      3.85 o 
   0   4   0     6445.60     6427.60     94.90 o 
   1   4   0      105.32      101.76      4.59 o 
   2   4   0      851.03      890.09    100.95 o 
   3   4   0      565.59      541.85     16.46 o 
   4   4   0       28.86       28.86      2.34 o 
   5   4   0     1162.39     1123.80     66.61 o 
   6   4   0      383.53      393.89     26.58 o 
   7   4   0      521.60      499.95     39.50 o 
   8   4   0       13.83       14.48      4.51 o 
   9   4   0        1.17        1.13      4.25 o 
   1   5   0     3468.86     3298.81     78.59 o 
   2   5   0      780.97      724.56     30.69 o 
   3   5   0      419.50      365.48     11.20 o 
   4   5   0        8.93       11.76      1.98 o 
   5   5   0      182.29      225.69     16.05 o 
   6   5   0      302.95      275.61     24.12 o 
   7   5   0       55.85       64.82      4.60 o 
   8   5   0      129.72      133.45      7.55 o 
   9   5   0       35.21       39.66      6.21 o 
   0   6   0     3809.05     3618.07    107.01 o 
   1   6   0      304.15      280.48      7.91 o 
   2   6   0      865.62      758.39     24.55 o 
   3   6   0      145.47      198.41     16.92 o 
   4   6   0     1204.67     1338.66     92.65 o 
   5   6   0        0.28        1.58      2.83 o 
   6   6   0       86.81       85.62      4.95 o 
   7   6   0       48.87       48.62      5.33 o 
   8   6   0      151.37      146.49     12.84 o 
   9   6   0       14.36       15.69      4.95 o 
   1   7   0       57.11       36.94      1.66 o 
   2   7   0      919.20      942.03     33.13 o 
   3   7   0      646.62      674.25     35.23 o 
   4   7   0      865.34      984.47     40.40 o 
   5   7   0      455.05      521.47     13.37 o 
   6   7   0       37.82       41.04      3.65 o 
   7   7   0      262.17      247.70      8.92 o 
   8   7   0      130.53      126.60      7.52 o 
   9   7   0      304.62      310.71     30.84 o 
   0   8   0      523.44      564.81      6.19 o 
   1   8   0       51.94       49.88      1.93 o 
   2   8   0      672.02      632.66     13.58 o 
   3   8   0     4928.14     5114.35    193.59 o 
   4   8   0       78.90       99.03      5.92 o 
   5   8   0      783.45      802.03     30.76 o 
   6   8   0      290.16      275.65      8.75 o 
   7   8   0      134.06      131.61      6.97 o 
   8   8   0       80.07       78.83      6.75 o 
   9   8   0       37.62       42.41      6.43 o 
   1   9   0      274.18      290.35      4.42 o 
   2   9   0     1879.84     1988.64     74.46 o 
   3   9   0     1397.30     1443.32     48.13 o 
   4   9   0     1445.31     1402.35     79.18 o 
   5   9   0      191.72      197.35      4.83 o 
   6   9   0      106.12      101.99      7.17 o 
   7   9   0       20.15       25.69      4.83 o 
   8   9   0       65.56       64.96      6.54 o 
   9   9   0        6.78       10.21      5.28 o 
   0  10   0     1861.09     2196.58     68.77 o 
   1  10   0     2218.06     2234.36     38.02 o 
   2  10   0       39.96       43.95      2.26 o 
   3  10   0     1336.52     1316.90     40.78 o 
   4  10   0        6.15        6.03      2.23 o 
   5  10   0      142.74      115.44      4.57 o 
   6  10   0        9.51       10.78      3.87 o 
   7  10   0       17.14       18.04      4.61 o 
   8  10   0        4.22        6.39      4.49 o 
   9  10   0        2.73        2.66      6.12 o 
   1  11   0     1820.57     1757.70     34.77 o 
   2  11   0       53.79       53.21      2.51 o 
   3  11   0       80.22       87.68      3.69 o 
   4  11   0      173.39      171.69     14.28 o 
   5  11   0       21.53       19.93      4.02 o 
   6  11   0      129.96      109.67     15.76 o 
   7  11   0      178.03      183.41     18.89 o 
   8  11   0      116.47      115.96      8.96 o 
   0  12   0      304.22      303.23      7.25 o 
   1  12   0       48.69       54.22      2.97 o 
   2  12   0      822.89      805.93     27.64 o 
   3  12   0       89.97       85.63      4.10 o 
   4  12   0      162.80      176.56     13.31 o 
   5  12   0      211.72      195.91     25.24 o 
   6  12   0        9.99        6.04      4.33 o 
   7  12   0      555.63      516.16     48.09 o 
   8  12   0      392.16      430.83     44.95 o 
   1  13   0      440.26      436.56      6.43 o 
   2  13   0       26.05       29.87      2.71 o 
   3  13   0     1046.19      980.51     47.38 o 
   4  13   0       70.79       75.81      6.20 o 
   5  13   0      127.82      131.26     12.32 o 
   6  13   0      195.03      188.82     18.37 o 
   7  13   0      371.49      411.95     33.60 o 
   8  13   0       76.15       81.42      8.44 o 
   0  14   0        5.74        4.44      3.19 o 
   1  14   0        5.84        5.97      2.26 o 
   2  14   0       85.72       92.97      3.94 o 
   3  14   0        1.15       -0.18      2.15 o 
   4  14   0      740.75      730.84     52.27 o 
   5  14   0      172.33      184.55     18.74 o 
   6  14   0      247.85      229.83     13.44 o 
   7  14   0      339.88      333.18     16.58 o 
   8  14   0       12.54       12.40      8.21 o 
   1  15   0        0.09       -0.62      2.13 o 
   2  15   0       77.15       69.07      3.69 o 
   3  15   0        2.10        1.42      3.47 o 
   4  15   0      644.33      615.24     29.03 o 
   5  15   0      654.39      647.19     72.13 o 
   6  15   0      119.95      131.75     21.95 o 
   7  15   0       89.26       96.77     11.20 o 
   0  16   0     1220.74     1098.24     23.00 o 
   1  16   0        7.80        8.69      2.39 o 
   2  16   0      465.01      435.74      8.77 o 
   3  16   0      808.13      797.47     25.52 o 
   4  16   0      228.90      227.15      7.96 o 
   5  16   0        7.94        7.24      4.33 o 
   6  16   0       30.61       24.70      6.20 o 
   7  16   0       22.42       25.95      5.97 o 
   1  17   0      302.18      283.88      7.47 o 
   2  17   0      224.70      230.80     10.72 o 
   3  17   0        6.22        6.06      3.35 o 
   4  17   0      164.18      157.79     11.07 o 
   5  17   0        2.84        2.70      4.38 o 
   6  17   0        8.11        8.14      4.86 o 
   0  18   0       54.52       62.84      5.43 o 
   1  18   0        3.91        1.59      2.80 o 
   2  18   0        8.00        9.11      3.18 o 
   3  18   0       48.29       61.79      4.88 o 
   4  18   0       31.54       29.05      4.48 o 
   5  18   0       83.56       83.93      7.13 o 
   6  18   0      117.61      131.34      9.04 o 
   1  19   0       44.33       47.23      4.48 o 
   2  19   0      250.68      222.55      7.45 o 
   3  19   0        3.82        3.61      3.49 o 
   4  19   0      159.85      151.95      7.00 o 
   5  19   0      123.88      133.16      8.39 o 
   0  20   0      282.00      295.24     14.64 o 
   1  20   0       68.94       60.27      6.21 o 
   2  20   0      473.96      438.16     12.23 o 
   3  20   0       39.39       34.77      4.71 o 
   4  20   0      108.67      121.98      6.80 o 
   1  21   0       74.15       71.47      5.60 o 
   2  21   0      184.68      206.99      7.68 o 
   3  21   0        0.72       -0.17      3.74 o 
   4  21   0        3.19        6.84      4.26 o 
   0  22   0        4.92       -3.14      6.42 o 
   1  22   0       20.66       21.87      9.71 o 
   2  22   0       22.71       31.03      5.41 o 
   2   0   1    14135.45    14545.39    198.70 o 
   4   0   1      486.83      438.61     10.45 o 
   6   0   1     1509.96     1449.04     23.00 o 
   8   0   1      136.38      160.09     10.60 o 
  10   0   1       90.80       94.38     10.90 o 
   0   1   1    11119.21     9790.40    100.65 o 
   1   1   1     2122.17     2000.25     14.34 o 
   2   1   1    15582.62    15479.74     86.61 o 
   3   1   1     1084.89     1155.50      8.36 o 
   4   1   1      595.02      582.41     15.16 o 
   5   1   1      471.99      512.39      9.13 o 
   6   1   1       53.86       54.37      7.69 o 
   7   1   1      132.54      134.79      6.92 o 
   8   1   1       33.19       32.98      5.28 o 
   9   1   1       31.03       32.90      5.69 o 
  10   1   1       17.60       22.25      8.81 o 
   1   2   1     4492.29     4198.68     23.15 o 
   2   2   1     1691.42     1737.71     16.13 o 
   3   2   1      789.09      867.59     10.54 o 
   4   2   1       77.64      103.58      5.90 o 
   5   2   1       87.34       83.04      5.90 o 
   6   2   1      252.51      252.35      7.75 o 
   7   2   1      410.73      429.53     13.37 o 
   8   2   1       39.52       37.41      8.59 o 
   9   2   1      148.65      165.45      8.65 o 
  10   2   1       14.99        8.06      7.77 o 
   0   3   1    10730.92    10252.91   1022.30 o 
   1   3   1     3727.21     3489.51     87.74 o 
   2   3   1     1495.37     1355.56     14.64 o 
   3   3   1      485.45      528.33      6.27 o 
   4   3   1      612.24      646.21     16.43 o 
   5   3   1      363.00      413.71     25.31 o 
   6   3   1      455.22      434.63     18.07 o 
   7   3   1       95.44       98.36      6.33 o 
   8   3   1      151.79      153.44      7.60 o 
   9   3   1       43.78       44.84      6.18 o 
   1   4   1     1564.82     1525.83     45.42 o 
   2   4   1      499.97      528.20     35.32 o 
   3   4   1      459.44      408.74     10.16 o 
   4   4   1      763.43      806.68     21.63 o 
   5   4   1      879.73      895.79     23.82 o 
   6   4   1       23.41       22.09      4.10 o 
   7   4   1      419.58      413.85     29.94 o 
   8   4   1       33.05       30.97      4.87 o 
   9   4   1      128.22      120.37     11.65 o 
   0   5   1    17613.96    16599.64    923.07 o 
   1   5   1     2142.10     2179.63     77.99 o 
   2   5   1      435.29      389.95     19.49 o 
   3   5   1     3564.23     3442.43     28.23 o 
   4   5   1       32.44       28.95      2.45 o 
   5   5   1       80.21       89.26      4.05 o 
   6   5   1      588.02      601.60     28.52 o 
   7   5   1      110.81      116.63      6.80 o 
   8   5   1       40.55       40.79      5.48 o 
   9   5   1       17.10       18.52      7.77 o 
   1   6   1        5.42        6.03      1.12 o 
   2   6   1     2928.25     2947.32    207.18 o 
   3   6   1       85.81       96.02      4.78 o 
   4   6   1     1628.35     1571.80     22.10 o 
   5   6   1      179.32      209.23     11.93 o 
   6   6   1      133.52      130.50     20.91 o 
   7   6   1      654.28      652.79     46.44 o 
   8   6   1        7.77       12.69      6.87 o 
   9   6   1       43.35       38.33      6.50 o 
   0   7   1      598.21      542.65      7.62 o 
   1   7   1     1512.67     1572.41     53.82 o 
   2   7   1      193.71      202.75      8.08 o 
   3   7   1     1603.74     1594.12    168.38 o 
   4   7   1      106.97       95.43      7.77 o 
   5   7   1     1097.57     1173.22     48.29 o 
   6   7   1      236.83      259.82     11.66 o 
   7   7   1       61.59       69.14      9.18 o 
   8   7   1       33.84       37.22      5.42 o 
   9   7   1       11.45        7.50      4.93 o 
   1   8   1      946.77      981.47     25.13 o 
   2   8   1      181.10      216.89     20.43 o 
   3   8   1      264.91      270.72     27.70 o 
   4   8   1      339.41      259.85     10.90 o 
   5   8   1      106.09      113.52      6.94 o 
   6   8   1      473.56      473.59     24.17 o 
   7   8   1      128.24      120.07     10.45 o 
   8   8   1        2.99        2.38      4.16 o 
   9   8   1      183.68      211.29     13.59 o 
   0   9   1     1236.17     1158.86     10.84 o 
   1   9   1      544.62      598.14      9.82 o 
   2   9   1       20.83       29.11      1.76 o 
   3   9   1       11.24       22.57      5.08 o 
   4   9   1       17.59       13.64      2.71 o 
   5   9   1       52.13       46.30      7.47 o 
   6   9   1      178.75      180.68      6.77 o 
   7   9   1       15.93       17.06      4.44 o 
   8   9   1      244.14      254.55     14.86 o 
   9   9   1       17.46       15.00      5.44 o 
   1  10   1      541.72      508.39      5.55 o 
   2  10   1      392.83      432.98      9.15 o 
   3  10   1      955.19      961.72     36.12 o 
   4  10   1      295.97      284.64     18.14 o 
   5  10   1      208.21      188.47      7.11 o 
   6  10   1       44.22       37.37      4.90 o 
   7  10   1       21.24       24.03      4.83 o 
   8  10   1       30.69       27.20      5.55 o 
   9  10   1       23.83       29.94      6.23 o 
   0  11   1      918.20      935.29     37.93 o 
   1  11   1      141.85      140.90      5.30 o 
   2  11   1      350.17      343.06     11.80 o 
   3  11   1      678.68      709.22     20.48 o 
   4  11   1       17.32        9.70      4.26 o 
   5  11   1       93.14      104.72      6.16 o 
   6  11   1       34.06       36.57      4.87 o 
   7  11   1       93.68       91.03     10.53 o 
   8  11   1        9.41       11.49      4.84 o 
   1  12   1       67.71       73.97      3.19 o 
   2  12   1      908.70      932.57     29.66 o 
   3  12   1       36.35       40.14      2.95 o 
   4  12   1      559.52      533.85     35.81 o 
   5  12   1      285.72      291.01     23.30 o 
   6  12   1      158.57      163.53     12.25 o 
   7  12   1       63.95       68.20      6.34 o 
   8  12   1       67.04       75.64     17.77 o 
   0  13   1      436.57      429.15     33.83 o 
   1  13   1       80.79       81.07      3.57 o 
   2  13   1       14.79       20.10      2.52 o 
   3  13   1     1435.37     1343.14     78.21 o 
   4  13   1      106.09      110.80     12.17 o 
   5  13   1      761.25      757.88     78.78 o 
   6  13   1      207.75      211.15     23.15 o 
   7  13   1      281.49      277.99     14.78 o 
   8  13   1       87.78       95.96      8.08 o 
   1  14   1      853.77      829.69     12.09 o 
   2  14   1      426.07      415.43     21.83 o 
   3  14   1      126.08      139.37      8.44 o 
   4  14   1      705.50      703.00     87.59 o 
   5  14   1      362.63      328.85     14.64 o 
   6  14   1       97.90       89.60     10.16 o 
   7  14   1       71.79       71.68     10.45 o 
   0  15   1      558.94      488.40      9.93 o 
   1  15   1       52.01       54.15      3.40 o 
   2  15   1     1293.28     1222.17     38.57 o 
   3  15   1      330.77      321.40      7.69 o 
   4  15   1       29.01       29.73      4.74 o 
   5  15   1       18.32       20.39      4.80 o 
   6  15   1        2.40       -1.26      4.19 o 
   7  15   1       85.12       91.92      7.43 o 
   1  16   1      245.96      240.87      6.61 o 
   2  16   1       90.17       73.44      4.70 o 
   3  16   1      355.99      353.22     14.65 o 
   4  16   1       20.61       22.93      4.89 o 
   5  16   1      105.14      115.83      9.48 o 
   6  16   1        1.97        4.51      5.23 o 
   7  16   1       20.76       22.16      5.53 o 
   0  17   1      391.94      369.17     14.64 o 
   1  17   1       24.96       21.26      3.39 o 
   2  17   1       66.36       71.21      4.77 o 
   3  17   1       19.16       20.63      3.70 o 
   4  17   1       40.58       42.66      5.49 o 
   5  17   1       52.22       60.73      6.39 o 
   6  17   1       19.61       14.83      5.11 o 
   1  18   1       17.53       13.12      3.43 o 
   2  18   1       77.99       71.31      4.85 o 
   3  18   1       23.22       20.54      4.00 o 
   4  18   1      158.11      171.31      8.55 o 
   5  18   1      134.60      129.88     15.68 o 
   6  18   1        9.51        9.47      5.28 o 
   0  19   1      156.78      141.42     11.05 o 
   1  19   1       21.93       18.49      3.82 o 
   2  19   1      116.77      120.46      6.07 o 
   3  19   1       67.44       72.29      5.34 o 
   4  19   1       56.92       64.30      9.71 o 
   5  19   1      150.47      163.21     16.05 o 
   1  20   1       53.42       55.70      8.74 o 
   2  20   1       63.74       72.94      5.33 o 
   3  20   1       20.59       17.91      4.19 o 
   4  20   1      111.99      120.60      7.97 o 
   0  21   1      276.78      257.61     14.93 o 
   1  21   1       23.46       25.74      5.59 o 
   2  21   1       95.66       97.48      6.01 o 
   3  21   1       12.30        8.79      3.86 o 
   1  22   1      241.36      248.95     10.76 o 
   2  22   1        3.98       10.56      5.29 o 
   2   0   2    11579.54    11885.15    110.66 o 
   4   0   2     1200.55     1310.90     18.52 o 
   6   0   2     1138.22     1138.56     21.21 o 
   8   0   2       71.21       75.86      9.26 o 
   1   1   2     4484.97     4336.43     82.51 o 
   2   1   2     8234.83     8342.26     33.30 o 
   3   1   2     1324.12     1431.47      9.97 o 
   4   1   2      679.31      761.57      8.36 o 
   5   1   2      124.09      128.10      5.81 o 
   6   1   2      305.13      313.32     10.53 o 
   7   1   2      590.67      602.37     12.36 o 
   8   1   2      114.33      111.71      7.23 o 
   9   1   2      150.15      164.71     10.38 o 
   0   2   2     2511.03     2539.56     17.85 o 
   1   2   2     4053.69     4048.79     57.28 o 
   2   2   2     5964.73     6110.53     32.85 o 
   3   2   2     2062.79     2127.65     36.47 o 
   4   2   2      213.14      258.73      5.29 o 
   5   2   2      400.34      396.97     22.62 o 
   6   2   2     1020.41     1037.22     53.24 o 
   7   2   2      181.32      176.70      7.59 o 
   8   2   2      109.53      108.94      7.13 o 
   9   2   2      132.84      127.95      8.08 o 
   1   3   2     2613.73     2808.90    135.00 o 
   2   3   2     1800.20     1865.25     17.77 o 
   3   3   2      183.53      174.28      7.02 o 
   4   3   2      284.75      286.30      5.48 o 
   5   3   2      318.47      339.61      6.55 o 
   6   3   2      870.33      852.86     26.43 o 
   7   3   2      151.21      147.72      7.16 o 
   8   3   2       23.90       24.63      4.96 o 
   9   3   2       12.33       11.65      4.96 o 
   0   4   2     9287.96     8814.42    343.41 o 
   1   4   2     1564.18     1575.07    130.75 o 
   2   4   2      100.60       85.72      5.23 o 
   3   4   2      338.56      345.87      9.71 o 
   4   4   2      974.36     1034.41     23.25 o 
   5   4   2      238.04      237.91      9.12 o 
   6   4   2        3.91        5.71      3.61 o 
   7   4   2      144.28      149.80     11.42 o 
   8   4   2       32.13       32.88      6.27 o 
   9   4   2      132.31      129.13      8.18 o 
   1   5   2      462.19      508.41     12.09 o 
   2   5   2      191.29      181.45      6.72 o 
   3   5   2     2403.28     2602.99     25.24 o 
   4   5   2      105.87       92.14      7.32 o 
   5   5   2      197.02      198.53      5.47 o 
   6   5   2      203.21      194.88      6.08 o 
   7   5   2      499.49      510.50     16.28 o 
   8   5   2       40.14       45.41      5.69 o 
   9   5   2       32.38       53.76      9.71 o 
   0   6   2     4867.44     4571.68    196.01 o 
   1   6   2      199.39      201.20      4.85 o 
   2   6   2      820.89      857.78    108.79 o 
   3   6   2      106.26       99.76      6.87 o 
   4   6   2      192.21      181.15      8.66 o 
   5   6   2       28.48       32.90      3.31 o 
   6   6   2      160.01      162.41     10.61 o 
   7   6   2       98.81       87.20     10.90 o 
   8   6   2      247.16      240.56     29.42 o 
   9   6   2        7.55        0.00      7.02 o 
   1   7   2     1453.42     1456.72     43.82 o 
   2   7   2     2644.01     2904.92    196.11 o 
   3   7   2      374.54      320.03     10.01 o 
   4   7   2       94.69       99.76      8.06 o 
   5   7   2       17.35       14.34      5.97 o 
   6   7   2        0.51        4.40      2.80 o 
   7   7   2      333.05      331.85     32.33 o 
   8   7   2       38.31       47.51      6.07 o 
   9   7   2      395.73      403.96     18.22 o 
   0   8   2     1787.06     1936.25     45.40 o 
   1   8   2      158.20      157.60      6.47 o 
   2   8   2      956.24      892.58     51.92 o 
   3   8   2     1909.26     1990.20    182.79 o 
   4   8   2      279.18      287.63     11.50 o 
   5   8   2      496.29      473.11     15.23 o 
   6   8   2       67.81       59.00      4.54 o 
   7   8   2      138.29      139.26      7.73 o 
   8   8   2       68.43       70.64     10.01 o 
   9   8   2       36.37       25.54      8.96 o 
   1   9   2     1044.04     1020.82     29.96 o 
   2   9   2      177.38      164.32     10.36 o 
   3   9   2      488.80      541.05     19.50 o 
   4   9   2     1215.03     1037.31     20.01 o 
   5   9   2      174.75      160.09     10.60 o 
   6   9   2      234.82      244.59     15.92 o 
   7   9   2       62.10       65.37      4.83 o 
   8   9   2       28.66       29.27      8.36 o 
   9   9   2       40.90       46.00      6.44 o 
   0  10   2      410.42      387.73     15.38 o 
   1  10   2      306.66      301.29     10.78 o 
   2  10   2      505.88      491.88     16.82 o 
   3  10   2     1123.19     1114.81    115.14 o 
   4  10   2        5.52        1.34      5.23 o 
   5  10   2      458.12      373.35     13.89 o 
   6  10   2      110.17      115.24      5.50 o 
   7  10   2       59.94       50.18      8.36 o 
   8  10   2       97.77       98.22      7.36 o 
   1  11   2       70.35       57.76      3.52 o 
   2  11   2      645.97      608.54     22.57 o 
   3  11   2      111.07      102.57     11.57 o 
   4  11   2     1002.48      997.01    152.70 o 
   5  11   2      360.16      329.59     13.74 o 
   6  11   2      178.04      146.50     11.20 o 
   7  11   2       53.50       49.52      5.70 o 
   8  11   2        1.75        2.82      7.02 o 
   0  12   2      179.19      173.49      5.63 o 
   1  12   2       28.04       27.28      2.37 o 
   2  12   2      435.74      400.25     19.21 o 
   3  12   2      711.52      709.84     51.08 o 
   4  12   2       86.95       88.10      6.05 o 
   5  12   2      715.07      647.20     41.22 o 
   6  12   2      190.36      178.81      8.21 o 
   7  12   2       44.70       50.90      5.97 o 
   8  12   2      110.04      105.70     11.05 o 
   1  13   2      217.46      206.52      9.58 o 
   2  13   2      251.32      253.96      9.73 o 
   3  13   2      552.21      507.77     28.34 o 
   4  13   2       63.83       63.79      5.38 o 
   5  13   2       85.68       83.58      8.14 o 
   6  13   2       41.83       36.44      7.91 o 
   7  13   2       32.07       40.17      8.81 o 
   8  13   2       31.21       38.08      9.26 o 
   0  14   2      578.36      553.71      9.95 o 
   1  14   2      572.05      557.50     26.61 o 
   2  14   2      245.85      226.90      9.69 o 
   3  14   2      287.02      266.89      7.42 o 
   4  14   2      218.92      223.70     31.59 o 
   5  14   2      614.85      628.80     86.39 o 
   6  14   2      129.67      142.23     14.26 o 
   7  14   2        9.25       16.58      7.91 o 
   1  15   2       24.75       25.93      3.53 o 
   2  15   2      220.29      212.89      6.37 o 
   3  15   2      104.32       93.15      5.03 o 
   4  15   2      476.89      465.16     50.85 o 
   5  15   2       53.19       61.37      7.32 o 
   6  15   2      263.63      246.56     33.45 o 
   7  15   2       89.96       89.16     11.35 o 
   0  16   2       82.23       83.03      8.51 o 
   1  16   2       24.62       20.39      3.27 o 
   2  16   2      258.89      242.98     15.24 o 
   3  16   2       86.31       92.92      5.48 o 
   4  16   2      299.83      305.62     35.84 o 
   5  16   2      114.13      118.39     13.37 o 
   6  16   2       45.17       43.90      6.18 o 
   7  16   2       86.30       77.21     11.20 o 
   1  17   2      544.05      516.32     14.90 o 
   2  17   2      149.80      149.90      7.40 o 
   3  17   2       32.06       31.80      4.31 o 
   4  17   2       88.93      100.82     15.68 o 
   5  17   2       42.66       52.35      6.25 o 
   6  17   2       98.16      111.61     15.83 o 
   0  18   2      888.79      793.74     21.06 o 
   1  18   2       24.57       25.53      4.85 o 
   2  18   2       68.13       70.19      4.89 o 
   3  18   2      226.40      233.19     10.29 o 
   4  18   2       24.77       19.67      8.29 o 
   5  18   2      142.15      154.67     14.04 o 
   6  18   2       62.62       77.61      9.63 o 
   1  19   2      386.44      406.72     16.43 o 
   2  19   2       59.55       60.18      5.00 o 
   3  19   2      161.22      161.38      6.77 o 
   4  19   2       33.65       37.35      5.59 o 
   5  19   2       87.63       88.39     11.50 o 
   0  20   2      262.80      287.48     14.64 o 
   1  20   2       14.66       14.29      5.06 o 
   2  20   2      157.19      166.49      8.81 o 
   3  20   2       36.48       40.41      4.71 o 
   4  20   2        5.43        7.65      4.74 o 
   1  21   2       90.25       98.28      7.84 o 
   2  21   2       24.25       26.89      9.33 o 
   3  21   2       50.97       57.10      6.92 o 
   0  22   2       10.08       21.21      8.06 o 
   1  22   2       29.32       40.80      6.43 o 
   2  22   2       22.60       12.63      5.80 o 
   4   0   3     4879.77     4937.37     26.66 o 
   6   0   3      930.51      928.44     20.16 o 
   8   0   3       77.43       82.88     10.16 o 
   2   1   3       67.95       76.48      3.54 o 
   3   1   3      649.23      594.75      6.09 o 
   4   1   3     4149.02     4332.11     62.60 o 
   5   1   3      311.69      306.88     11.50 o 
   6   1   3        5.79        3.29      3.80 o 
   7   1   3      113.62      120.78      6.96 o 
   8   1   3      320.30      331.07     10.77 o 
   9   1   3        7.20        1.40      5.02 o 
   1   2   3     1347.32     1336.21     14.11 o 
   2   2   3      434.52      476.71      8.36 o 
   3   2   3     2132.00     2173.49     22.70 o 
   4   2   3     1664.57     1819.17     13.30 o 
   5   2   3      102.46      117.49      5.59 o 
   6   2   3       83.68       81.55      6.12 o 
   7   2   3      118.11      113.23     10.68 o 
   8   2   3      321.39      327.96     20.09 o 
   9   2   3      268.42      283.37     10.82 o 
   0   3   3     7882.59     7930.32     35.32 o 
   1   3   3      227.86      229.37     13.14 o 
   2   3   3     2826.52     2899.28     23.74 o 
   3   3   3     1343.23     1469.20     18.97 o 
   4   3   3      210.56      209.94      5.55 o 
   5   3   3       11.63       17.55      2.98 o 
   6   3   3       46.37       52.55      5.22 o 
   7   3   3      297.88      305.03     13.52 o 
   8   3   3      134.37      130.92      7.71 o 
   9   3   3      172.43      175.24     18.00 o 
   1   4   3     1682.34     1642.45     51.39 o 
   2   4   3      110.90      113.05      5.97 o 
   3   4   3      124.07      136.65      7.32 o 
   4   4   3      219.66      221.62      9.56 o 
   5   4   3       12.32       13.40      2.93 o 
   6   4   3      124.99      136.12      5.46 o 
   7   4   3      766.77      729.26     13.93 o 
   8   4   3       58.15       58.07      6.28 o 
   9   4   3      284.76      308.63     13.96 o 
   0   5   3     4369.84     4243.67    102.52 o 
   1   5   3       11.65       17.56      2.23 o 
   2   5   3      550.06      568.59     45.25 o 
   3   5   3      667.43      698.61     14.04 o 
   4   5   3      104.72      115.29      8.06 o 
   5   5   3      556.79      530.50     20.76 o 
   6   5   3      386.50      391.39     15.92 o 
   7   5   3      118.23      117.92     10.38 o 
   8   5   3      217.85      201.34     17.85 o 
   9   5   3       30.29       27.93      5.97 o 
   1   6   3     1404.85     1413.84     61.04 o 
   2   6   3      175.79      152.02      6.79 o 
   3   6   3      366.49      390.22     11.20 o 
   4   6   3      694.87      649.63     15.38 o 
   5   6   3       88.08       85.12      8.51 o 
   6   6   3      966.62      987.78     28.32 o 
   7   6   3      297.88      285.30     25.54 o 
   8   6   3       24.08       21.36      5.17 o 
   9   6   3       37.10       32.32      6.57 o 
   0   7   3     5662.91     5648.89    421.36 o 
   1   7   3     1205.88     1218.48     40.50 o 
   2   7   3       32.97       34.10      5.08 o 
   3   7   3      353.60      308.68     10.45 o 
   4   7   3       73.11       60.63      7.32 o 
   5   7   3      594.07      550.47     16.13 o 
   6   7   3       68.63       66.58      4.73 o 
   7   7   3       80.37       82.36      5.34 o 
   8   7   3      103.89      105.37     13.81 o 
   9   7   3        3.56       -4.78      7.02 o 
   1   8   3      921.92      936.80     24.03 o 
   2   8   3      581.72      641.10     79.75 o 
   3   8   3      565.30      583.28     55.11 o 
   4   8   3       83.22       63.47      7.62 o 
   5   8   3      249.67      226.25     11.05 o 
   6   8   3      396.75      392.18      9.11 o 
   7   8   3       30.20       35.90      4.18 o 
   8   8   3       12.27       13.44      5.17 o 
   9   8   3      161.28      156.21     13.29 o 
   0   9   3     2059.24     1900.94    100.65 o 
   1   9   3      382.57      359.35     14.59 o 
   2   9   3      438.43      443.00     48.09 o 
   3   9   3      227.92      273.79     40.84 o 
   4   9   3      467.29      434.13     14.04 o 
   5   9   3      118.03       99.31      9.41 o 
   6   9   3       89.71       92.13      5.17 o 
   7   9   3       97.27       92.52      5.58 o 
   8   9   3       97.69      104.24     11.20 o 
   1  10   3       20.55       29.99      1.98 o 
   2  10   3       63.63       63.19      4.75 o 
   3  10   3      483.36      474.39     53.16 o 
   4  10   3      100.54       97.98     11.13 o 
   5  10   3      107.96       90.20      9.26 o 
   6  10   3       58.26       55.40      8.51 o 
   7  10   3      229.80      249.05     10.85 o 
   8  10   3       19.38       22.55      8.51 o 
   0  11   3      254.76      238.67     14.26 o 
   1  11   3      210.16      214.56      6.97 o 
   2  11   3       48.60       43.63      4.40 o 
   3  11   3      448.25      449.75     47.34 o 
   4  11   3       24.29       26.67      8.51 o 
   5  11   3      613.30      626.27    103.34 o 
   6  11   3      103.44      100.06     10.16 o 
   7  11   3       11.65        6.52      5.30 o 
   8  11   3       23.87       20.61      8.36 o 
   1  12   3      207.69      209.00      7.66 o 
   2  12   3      395.72      386.79     22.92 o 
   3  12   3      672.45      630.59     62.65 o 
   4  12   3     1447.40     1455.60    205.79 o 
   5  12   3       66.31       64.15      5.55 o 
   6  12   3       79.43       81.84     10.01 o 
   7  12   3      137.93      110.66     11.35 o 
   8  12   3       10.61        9.97      4.89 o 
   0  13   3      682.82      656.57     26.88 o 
   1  13   3      745.78      725.36     33.79 o 
   2  13   3      207.18      205.54     14.70 o 
   3  13   3     1722.87     1674.85    158.15 o 
   4  13   3      210.77      218.68     48.46 o 
   5  13   3      175.23      181.75     16.80 o 
   6  13   3      128.83      111.86     10.90 o 
   7  13   3      155.12      129.63     12.10 o 
   1  14   3      219.06      199.68     14.01 o 
   2  14   3      507.87      503.58     23.72 o 
   3  14   3      263.24      251.28     32.78 o 
   4  14   3      428.49      431.44     55.48 o 
   5  14   3        1.26        0.52      3.80 o 
   6  14   3       60.20       55.40      8.96 o 
   7  14   3       67.51       71.53     10.60 o 
   0  15   3      564.47      561.07     16.13 o 
   1  15   3      288.61      286.62     10.02 o 
   2  15   3      122.70      123.29      6.39 o 
   3  15   3      407.34      393.92     57.42 o 
   4  15   3       98.09      104.45     16.28 o 
   5  15   3       60.00       55.55      8.66 o 
   6  15   3      118.97      112.15     11.20 o 
   7  15   3        2.55       10.60      7.47 o 
   1  16   3      341.42      305.73      9.63 o 
   2  16   3       86.63       79.19      4.75 o 
   3  16   3       54.22       58.74     10.45 o 
   4  16   3        0.57       -4.16      3.74 o 
   5  16   3       41.19       29.57      7.91 o 
   6  16   3       11.87        5.08      7.17 o 
   0  17   3      497.12      516.71     16.73 o 
   1  17   3      226.96      227.79      8.69 o 
   2  17   3      303.20      307.14     15.22 o 
   3  17   3      128.31      135.24      8.29 o 
   4  17   3       37.39       40.12      5.58 o 
   5  17   3       17.77       14.19      7.17 o 
   6  17   3       90.68       74.97     10.90 o 
   1  18   3      151.02      158.54      7.99 o 
   2  18   3      107.72      107.81      7.19 o 
   3  18   3       95.85      103.69      5.84 o 
   4  18   3       19.27       22.49      4.89 o 
   5  18   3       18.97       15.98      7.32 o 
   0  19   3       21.62       25.54      7.47 o 
   1  19   3       13.34        8.57      4.59 o 
   2  19   3      166.71      144.60      8.11 o 
   3  19   3      129.05      135.00      6.76 o 
   4  19   3       12.52       16.35      4.85 o 
   5  19   3       21.99       21.36      8.06 o 
   1  20   3       59.03       66.07      6.86 o 
   2  20   3      147.61      151.26      8.89 o 
   3  20   3      154.85      152.42      9.11 o 
   4  20   3      144.38      145.31     12.10 o 
   0  21   3       90.13       82.58     10.60 o 
   1  21   3       20.88       23.74      5.81 o 
   2  21   3      143.76      143.79      8.63 o 
   3  21   3       20.70       29.32      6.11 o 
   1  22   3      259.49      284.03     11.44 o 
   4   0   4     1754.57     1881.76     34.87 o 
   6   0   4     1096.98     1080.62     22.55 o 
   8   0   4      660.47      681.59     21.06 o 
   2   1   4       90.36      103.14      8.14 o 
   3   1   4      775.34      805.51     10.61 o 
   4   1   4      696.38      770.75     16.82 o 
   5   1   4       63.39       66.55      4.34 o 
   6   1   4      584.11      558.13     11.77 o 
   7   1   4      401.04      375.14     10.72 o 
   8   1   4      102.88      110.22      7.66 o 
   9   1   4      204.56      215.96     10.08 o 
   2   2   4      479.53      445.02      8.14 o 
   3   2   4       80.25       95.88      4.80 o 
   4   2   4       72.20       81.53      4.19 o 
   5   2   4     1109.76     1108.05     29.37 o 
   6   2   4      422.78      419.76     13.81 o 
   7   2   4       35.68       33.02      5.23 o 
   8   2   4      243.66      241.23     10.08 o 
   9   2   4       33.64       41.09      6.59 o 
   1   3   4      116.29      120.91      3.96 o 
   2   3   4      351.54      407.51     10.96 o 
   3   3   4      596.80      614.98     13.59 o 
   4   3   4      578.18      575.41     14.34 o 
   5   3   4      252.25      252.73      7.91 o 
   6   3   4      394.79      402.61      8.45 o 
   7   3   4      127.67      122.71      9.63 o 
   8   3   4       20.90        9.21      4.95 o 
   9   3   4        0.35        3.82      5.02 o 
   0   4   4       36.39       35.78      2.53 o 
   1   4   4      216.28      220.38      2.54 o 
   2   4   4       88.41       85.11      5.45 o 
   3   4   4      762.79      796.43     15.08 o 
   4   4   4      655.12      686.51     15.98 o 
   5   4   4      363.92      359.02      8.83 o 
   6   4   4      326.84      342.73     15.10 o 
   7   4   4      270.16      254.62     10.16 o 
   8   4   4       74.49       75.60      7.07 o 
   9   4   4        1.40       -0.11      7.62 o 
   1   5   4      254.06      287.19      9.86 o 
   2   5   4      174.52      175.47      4.25 o 
   3   5   4      289.89      267.02      9.71 o 
   4   5   4      126.28      123.21      8.66 o 
   5   5   4       33.46       37.18      3.75 o 
   6   5   4      223.78      229.26      9.60 o 
   7   5   4       86.29       83.15      5.46 o 
   8   5   4      273.41      282.62     10.45 o 
   9   5   4      200.68      213.31     21.28 o 
   0   6   4     1799.84     1739.42     45.70 o 
   1   6   4     1935.54     2087.21    102.62 o 
   2   6   4      338.18      337.79     15.46 o 
   3   6   4      236.92      235.83     28.00 o 
   4   6   4       51.07       61.53      7.17 o 
   5   6   4       24.81       22.40      5.82 o 
   6   6   4       42.75       36.68      3.92 o 
   7   6   4       11.71       12.49      3.71 o 
   8   6   4      252.30      256.47     27.25 o 
   9   6   4       15.65       18.04      5.70 o 
   1   7   4     1215.04     1230.83     51.38 o 
   2   7   4      199.11      222.49     20.76 o 
   3   7   4     1206.11     1221.12    114.39 o 
   4   7   4      669.38      659.48     16.43 o 
   5   7   4       21.21       13.44      6.27 o 
   6   7   4      208.71      206.07      9.90 o 
   7   7   4      158.71      151.46      7.40 o 
   8   7   4        5.26        3.96      4.44 o 
   9   7   4       95.63      103.78      8.38 o 
   0   8   4     1270.60     1146.63     74.30 o 
   1   8   4       56.08       50.91      2.81 o 
   2   8   4      372.62      356.18     15.01 o 
   3   8   4      319.44      325.96     26.36 o 
   4   8   4       29.37       37.91      3.77 o 
   5   8   4      430.75      380.37     14.34 o 
   6   8   4       20.82       18.49      3.60 o 
   7   8   4      118.67      114.18      6.00 o 
   8   8   4      105.47      100.97      9.63 o 
   1   9   4      246.76      236.42      7.39 o 
   2   9   4      136.01      154.47     16.20 o 
   3   9   4      129.27      145.45     15.90 o 
   4   9   4     1612.31     1379.00     23.74 o 
   5   9   4      277.83      241.78     12.40 o 
   6   9   4      312.28      290.91     14.04 o 
   7   9   4      106.17      106.26      6.20 o 
   8   9   4       23.87       18.81      5.18 o 
   0  10   4      200.64      165.31     11.95 o 
   1  10   4      287.64      265.26     16.22 o 
   2  10   4       21.74       29.15      6.27 o 
   3  10   4     1460.00     1379.42    175.25 o 
   4  10   4      585.45      503.87     15.53 o 
   5  10   4      218.50      188.17     11.35 o 
   6  10   4       55.10       46.00      8.36 o 
   7  10   4       86.85       86.76      5.75 o 
   8  10   4       13.49        6.82      4.09 o 
   1  11   4       70.61       85.94      5.44 o 
   2  11   4      614.83      568.04     64.66 o 
   3  11   4      168.28      172.34     15.76 o 
   4  11   4      127.08      105.88      9.26 o 
   5  11   4       47.48       37.78      7.32 o 
   6  11   4      218.33      198.47     12.69 o 
   7  11   4       76.17       81.48      8.04 o 
   8  11   4       11.81       16.13      8.06 o 
   0  12   4      146.97      153.07      8.81 o 
   1  12   4      183.14      173.56      8.31 o 
   2  12   4      268.26      247.26     24.57 o 
   3  12   4      189.70      191.84     19.94 o 
   4  12   4      237.86      200.26     11.20 o 
   5  12   4      120.01      101.70      9.86 o 
   6  12   4      223.60      178.76     12.54 o 
   7  12   4       50.28       50.97      5.75 o 
   1  13   4      957.26      901.33     47.72 o 
   2  13   4       63.26       68.44      4.30 o 
   3  13   4      613.37      597.24     80.57 o 
   4  13   4       65.12       65.11      8.06 o 
   5  13   4        8.28       -2.84      5.67 o 
   6  13   4        0.33        4.33      6.42 o 
   7  13   4      203.19      167.56     13.14 o 
   0  14   4      447.18      495.81     14.78 o 
   1  14   4      172.41      177.27      7.17 o 
   2  14   4      424.93      412.75     20.88 o 
   3  14   4       13.04       13.73      4.85 o 
   4  14   4       53.09       65.56      8.51 o 
   5  14   4       60.98       60.78      8.66 o 
   6  14   4       67.48       68.10      9.86 o 
   7  14   4       81.32       75.57     10.90 o 
   1  15   4       84.34       76.21      5.91 o 
   2  15   4      244.09      242.96     19.72 o 
   3  15   4        6.34        4.78      5.23 o 
   4  15   4      150.04      125.59     10.16 o 
   5  15   4       31.95       36.29      8.06 o 
   6  15   4      116.21      100.95     11.05 o 
   0  16   4      105.21      100.36      9.41 o 
   1  16   4      861.42      829.38     14.08 o 
   2  16   4        0.64       -1.34      3.55 o 
   3  16   4      255.89      209.22     11.65 o 
   4  16   4       71.77       78.10      9.26 o 
   5  16   4      212.87      195.34     12.84 o 
   6  16   4       68.21       54.66      9.71 o 
   1  17   4       18.02       16.65      4.55 o 
   2  17   4      186.40      179.44      7.95 o 
   3  17   4       17.34       14.49      5.97 o 
   4  17   4      339.58      281.06     14.04 o 
   5  17   4       18.21       15.98      7.77 o 
   0  18   4      330.54      319.14     14.64 o 
   1  18   4       57.98       65.37      6.16 o 
   2  18   4      183.23      192.01      8.60 o 
   4  18   4       32.73       40.47      8.06 o 
   5  18   4       92.06       99.16     10.90 o 
   1  19   4      533.53      544.59     13.09 o 
   2  19   4        5.23        3.14      6.87 o 
   0  20   4      138.09      164.72     12.69 o 
   1  20   4        2.07        1.83      4.69 o 
   2  20   4       80.74       93.34     11.05 o 
   1  21   4       99.21      104.69      8.39 o 
   2  21   4       71.70       83.33     11.05 o 
   4   0   5       48.51       58.67      4.90 o 
   6   0   5      611.70      586.90     17.92 o 
   8   0   5      166.30      173.53     12.54 o 
   3   1   5      434.48      425.40      8.55 o 
   4   1   5       19.12       20.83      2.68 o 
   5   1   5        7.79        8.07      3.13 o 
   6   1   5     1731.58     1693.89     34.35 o 
   7   1   5      637.53      601.13     13.57 o 
   8   1   5       90.44       97.37      7.66 o 
   9   1   5       35.80       26.42      6.33 o 
   2   2   5      100.13       93.10      4.38 o 
   3   2   5      765.83      759.25     13.59 o 
   4   2   5       23.73       24.70      3.17 o 
   5   2   5      323.45      296.47      7.21 o 
   6   2   5      344.53      330.73      8.05 o 
   7   2   5      218.50      220.58     10.30 o 
   8   2   5        8.12       13.29      5.17 o 
   9   2   5      155.60      141.99      9.03 o 
   1   3   5      512.63      571.88      8.74 o 
   2   3   5     1000.81      964.88     11.25 o 
   3   3   5       31.04       30.17      5.08 o 
   4   3   5      146.88      154.87      9.56 o 
   5   3   5      348.01      347.27      8.25 o 
   6   3   5      410.04      407.47      8.85 o 
   7   3   5        1.15       -1.57      4.12 o 
   8   3   5      335.21      333.84     11.51 o 
   9   3   5       23.44       21.58      5.91 o 
   1   4   5     1147.50     1152.58     11.03 o 
   2   4   5      969.75      981.01     16.28 o 
   3   4   5     1094.21     1082.11     18.67 o 
   4   4   5      230.47      231.92     10.90 o 
   5   4   5       46.79       51.51      4.19 o 
   6   4   5      148.03      131.05      5.89 o 
   7   4   5       82.54       84.93      7.02 o 
   8   4   5       66.86       61.03      6.85 o 
   9   4   5       88.63       95.85      8.45 o 
   0   5   5       44.88       46.59      4.18 o 
   1   5   5      567.81      624.54      6.93 o 
   2   5   5      520.50      525.23     12.25 o 
   3   5   5      507.52      487.44     13.29 o 
   4   5   5       72.92       76.16      7.91 o 
   5   5   5      369.82      350.95     13.89 o 
   6   5   5      544.00      551.83     22.85 o 
   7   5   5       83.69       79.26      5.60 o 
   8   5   5       82.25       88.01      7.59 o 
   1   6   5     1837.93     1818.87     33.75 o 
   2   6   5      346.49      326.31     10.01 o 
   3   6   5      110.39       99.16      7.62 o 
   4   6   5      841.17      807.63     18.22 o 
   5   6   5      100.42       81.84      8.81 o 
   6   6   5      642.72      610.96     10.60 o 
   7   6   5       56.27       54.84      5.06 o 
   8   6   5       26.33       31.56     10.30 o 
   0   7   5       59.08       75.57      5.08 o 
   1   7   5      124.90      104.75      4.21 o 
   2   7   5      119.23      120.82      7.17 o 
   3   7   5      745.72      642.61     15.23 o 
   4   7   5      906.51      825.10     18.67 o 
   5   7   5      579.13      519.25     16.43 o 
   6   7   5       18.95       10.65      4.25 o 
   7   7   5       27.93       30.18      4.32 o 
   8   7   5       12.48       12.01      5.22 o 
   1   8   5      341.53      323.15      9.26 o 
   2   8   5       88.68       70.49      6.87 o 
   3   8   5       51.42       60.63      7.17 o 
   4   8   5      365.58      310.63     12.69 o 
   5   8   5      181.92      176.67     11.05 o 
   6   8   5       43.54       39.43      8.06 o 
   7   8   5      161.73      144.20      6.75 o 
   8   8   5        6.03        3.74      3.97 o 
   0   9   5     1961.77     1868.09    149.19 o 
   1   9   5       45.10       56.40      6.50 o 
   2   9   5      347.81      306.00     10.75 o 
   3   9   5       44.63       45.85      6.57 o 
   4   9   5      313.74      277.92     12.40 o 
   5   9   5       28.63       20.91      6.57 o 
   6   9   5      208.66      184.58     12.40 o 
   7   9   5        3.39        3.06      3.57 o 
   8   9   5       30.30       32.53      4.93 o 
   1  10   5      996.46      909.40     73.77 o 
   2  10   5      850.59      729.82     15.68 o 
   3  10   5       79.47       70.04      7.77 o 
   4  10   5       54.86       44.20      7.17 o 
   5  10   5       38.23       35.84      7.47 o 
   6  10   5      334.61      291.51     14.78 o 
   7  10   5      339.89      332.25     10.92 o 
   8  10   5        5.31        1.39      4.28 o 
   0  11   5     1332.25     1268.94     19.41 o 
   1  11   5      791.18      678.76     58.54 o 
   2  11   5      404.47      327.35     11.65 o 
   3  11   5       23.19       22.40      6.12 o 
   4  11   5        3.27        4.48      5.38 o 
   5  11   5      494.23      424.72     16.13 o 
   6  11   5       23.79       12.10      7.32 o 
   7  11   5       17.80       21.34      4.42 o 
   1  12   5      291.30      278.29      7.80 o 
   2  12   5       71.43       62.13      7.02 o 
   3  12   5      124.65      112.90      8.81 o 
   4  12   5      252.88      209.08     11.65 o 
   5  12   5      176.07      148.44     11.20 o 
   6  12   5      283.15      256.86     14.49 o 
   7  12   5       55.56       71.21      6.31 o 
   0  13   5      226.68      222.81     10.30 o 
   1  13   5       85.51       92.06      5.95 o 
   2  13   5      144.47      126.64      8.66 o 
   3  13   5      139.48      131.72      9.71 o 
   4  13   5       43.43       33.45      7.17 o 
   5  13   5      235.68      196.08     12.40 o 
   6  13   5       33.54       40.32      8.81 o 
   7  13   5        5.21        8.51      7.47 o 
   1  14   5     1161.70     1148.87     22.10 o 
   3  14   5      146.73      125.00      9.41 o 
   4  14   5      330.52      267.47     13.44 o 
   5  14   5       54.62       51.22      8.66 o 
   6  14   5      135.49      111.56     11.50 o 
   0  15   5      422.65      415.46     14.49 o 
   1  15   5       17.58       18.07      6.12 o 
   3  15   5      398.43      329.74     13.29 o 
   4  15   5       26.33       24.19      7.47 o 
   5  15   5       60.62       56.60      9.11 o 
   6  15   5      144.87      115.44     11.80 o 
   1  16   5      453.26      471.91     16.13 o 
   4  16   5       22.02       16.28      7.32 o 
   5  16   5        3.53       -6.42      6.27 o 
   0  17   5      205.79      210.87     12.54 o 
   1  17   5      107.21      106.18      9.86 o 
   4  17   5       48.17       49.28      8.81 o 
   5  17   5       25.55       24.79      7.77 o 
   1  18   5      164.35      201.46     12.84 o 
   1  19   5        0.24       -4.03      5.97 o 
   1  20   5      176.34      181.15     13.59 o 
   4   0   6      666.60      648.62     25.99 o 
   6   0   6      203.69      203.40     11.95 o 
   8   0   6      766.00      693.83     22.55 o 
   3   1   6       37.76       37.65      3.95 o 
   4   1   6      322.50      313.12      6.21 o 
   5   1   6      157.16      144.56      5.67 o 
   6   1   6        8.89        7.70      4.28 o 
   7   1   6      270.83      250.35      9.82 o 
   8   1   6      225.32      188.10      9.56 o 
   2   2   6      281.91      266.93      6.92 o 
   3   2   6      151.57      161.98      6.44 o 
   4   2   6      114.23       88.20      5.69 o 
   5   2   6      624.80      593.87     10.09 o 
   6   2   6      400.58      384.58      8.99 o 
   7   2   6       28.07       35.44      5.60 o 
   8   2   6      155.93      150.07      8.92 o 
   1   3   6     1097.20     1155.66     30.24 o 
   2   3   6      400.05      357.18      7.81 o 
   3   3   6       82.71       73.35      5.23 o 
   4   3   6      351.13      325.41     12.84 o 
   5   3   6      142.82      140.03      5.71 o 
   6   3   6      243.05      235.48      7.44 o 
   7   3   6       43.54       42.71      6.02 o 
   8   3   6       88.79       79.76      7.69 o 
   0   4   6      323.33      314.35      5.97 o 
   1   4   6       20.18       27.86      3.16 o 
   2   4   6       35.12       41.44      3.88 o 
   3   4   6     1039.01      994.45     19.12 o 
   4   4   6       84.18       85.12      8.51 o 
   5   4   6       47.56       48.50      4.37 o 
   6   4   6      156.70      157.23      6.34 o 
   7   4   6      344.74      343.74      9.17 o 
   8   4   6       76.65       76.43      7.49 o 
   1   5   6      900.88      878.99      7.18 o 
   2   5   6       35.89       31.36      5.53 o 
   3   5   6      100.01       91.55      7.91 o 
   4   5   6      642.92      596.16     16.43 o 
   5   5   6       27.11       18.67      6.42 o 
   6   5   6      154.55      145.84      6.32 o 
   7   5   6       38.72       49.99      5.17 o 
   8   5   6       21.98       22.45      5.65 o 
   0   6   6     1096.24     1047.92     14.34 o 
   1   6   6       52.64       55.11      5.82 o 
   2   6   6      692.64      674.27     14.93 o 
   3   6   6      139.89      122.61      8.51 o 
   4   6   6      186.37      169.95     10.30 o 
   5   6   6       93.62       74.97      8.51 o 
   6   6   6       15.24       12.24      3.56 o 
   7   6   6       83.04       73.42      5.69 o 
   8   6   6       49.64       44.48      6.65 o 
   1   7   6      333.62      317.20      9.86 o 
   2   7   6      978.10      931.58     17.17 o 
   3   7   6      309.23      296.29     11.50 o 
   4   7   6      108.21      105.88      8.96 o 
   5   7   6      139.62      129.33     10.16 o 
   6   7   6       62.59       57.10      4.85 o 
   7   7   6       55.37       58.50      5.43 o 
   8   7   6       21.97       16.11      4.46 o 
   1   8   6      765.34      711.45     14.04 o 
   2   8   6      531.36      480.57     13.14 o 
   3   8   6      451.24      418.45     13.44 o 
   4   8   6       34.70       32.56      6.72 o 
   5   8   6      464.85      446.67     15.98 o 
   6   8   6      222.80      197.87     12.84 o 
   7   8   6       34.62       29.41      4.42 o 
   8   8   6       33.82       37.96      5.34 o 
   1   9   6      449.83      394.41     11.05 o 
   2   9   6      889.72      751.18     15.98 o 
   3   9   6       25.81       24.34      5.97 o 
   4   9   6      273.29      262.24     12.54 o 
   5   9   6       45.65       37.63      7.47 o 
   6   9   6      323.71      307.79     15.08 o 
   7   9   6       10.78        8.61      3.96 o 
   2  10   6       52.76       56.90      6.72 o 
   3  10   6      370.31      320.63     12.54 o 
   4  10   6       19.02       25.39      6.42 o 
   5  10   6      307.38      273.89     13.74 o 
   6  10   6        1.20       -8.66      5.97 o 
   7  10   6       69.75       79.98      6.63 o 
   2  11   6      501.82      422.33     12.99 o 
   3  11   6      378.54      332.88     12.99 o 
   4  11   6      196.07      159.05     11.05 o 
   5  11   6       17.13       11.20      6.42 o 
   6  11   6      148.14      126.34     11.65 o 
   7  11   6       95.11       96.44      6.49 o 
   3  12   6        1.78       -7.32      4.63 o 
   4  12   6       53.04       48.68      7.62 o 
   5  12   6       32.94       18.37      6.87 o 
   6  12   6       68.91       74.37     10.01 o 
   7  12   6        5.26        3.89      3.89 o 
   3  13   6       64.89       60.33      7.91 o 
   4  13   6       57.93       64.51      8.51 o 
   5  13   6        8.26       -0.30      6.27 o 
   6  13   6       84.66       64.51     10.16 o 
   4  14   6        0.97       -4.18      5.97 o 
   5  14   6        4.53       -7.62      6.12 o 
   6  14   6        4.09       -2.54      8.06 o 
   4  15   6      106.04      102.15     10.01 o 
   5  15   6      209.80      167.26     12.54 o 
   5  16   6      500.42      456.08     18.67 o 
   4   0   7      332.88      332.83     10.60 o 
   6   0   7       76.05       66.46      9.26 o 
   8   0   7       65.57       56.00     10.16 o 
   3   1   7      861.63      786.92     12.78 o 
   4   1   7       71.52       67.17      3.99 o 
   5   1   7      118.25      112.37      4.75 o 
   6   1   7       17.94       19.09      3.97 o 
   7   1   7       21.52       21.62      5.38 o 
   8   1   7       58.90       35.31      6.39 o 
   2   2   7        1.40        2.09      2.85 o 
   3   2   7      113.74      111.57      6.57 o 
   4   2   7      876.53      807.26     13.83 o 
   5   2   7      114.19      111.53      5.55 o 
   6   2   7       28.07       31.54      5.60 o 
   7   2   7       32.21       32.56      5.86 o 
   8   2   7      173.93      167.50      9.50 o 
   1   3   7       42.73       36.43      3.75 o 
   2   3   7      460.77      434.74      9.08 o 
   3   3   7      258.05      227.55      7.71 o 
   4   3   7      860.85      831.07     19.86 o 
   5   3   7       25.53       24.14      3.82 o 
   6   3   7       71.08       70.54      5.01 o 
   7   3   7      119.70      107.58      7.12 o 
   8   3   7      378.24      365.50     12.78 o 
   1   4   7     1676.71     1671.56     15.47 o 
   2   4   7      222.95      197.56      6.81 o 
   3   4   7      715.53      701.00     17.17 o 
   4   4   7      428.11      367.82     14.19 o 
   5   4   7      199.88      197.56      6.78 o 
   6   4   7       21.05       21.63      3.90 o 
   7   4   7      188.20      173.11      9.23 o 
   8   4   7        7.46        4.06      5.11 o 
   0   5   7      718.83      706.74     22.33 o 
   1   5   7      178.73      167.43      6.02 o 
   2   5   7      757.42      731.91     16.13 o 
   3   5   7      173.58      153.82      9.71 o 
   4   5   7      159.80      146.20     10.01 o 
   5   5   7      549.80      509.25     17.17 o 
   6   5   7       24.17       24.76      4.20 o 
   7   5   7       57.98       63.18      5.57 o 
   8   5   7       40.06       43.03      6.75 o 
   1   6   7       28.43       36.74      5.38 o 
   2   6   7      168.23      158.30      8.81 o 
   3   6   7      435.10      392.17     13.44 o 
   4   6   7      843.80      819.28     20.01 o 
   5   6   7       95.47       79.00      8.96 o 
   6   6   7      174.34      176.15      9.52 o 
   7   6   7       12.88        6.87      3.99 o 
   1   7   7       76.93       76.91      6.57 o 
   2   7   7       20.31       19.86      4.93 o 
   3   7   7      808.72      737.44     17.77 o 
   4   7   7      275.08      229.39     11.80 o 
   5   7   7      167.07      155.61     11.05 o 
   6   7   7       66.63       58.76      5.11 o 
   7   7   7      102.36       92.13      6.29 o 
   1   8   7      296.99      265.68      9.86 o 
   2   8   7      354.26      323.17     11.35 o 
   3   8   7       72.72       60.03      7.32 o 
   4   8   7      105.55       93.34      9.41 o 
   5   8   7       15.41       14.64      6.42 o 
   6   8   7       44.89       48.98      8.66 o 
   7   8   7       46.00       51.63      5.48 o 
   2   9   7       11.80        8.51      4.78 o 
   3   9   7        1.32       -0.75      5.08 o 
   4   9   7       66.67       63.47      8.06 o 
   5   9   7       23.15       22.55      7.47 o 
   6   9   7       74.79       63.92      9.71 o 
   7   9   7       28.32       33.70      4.97 o 
   2  10   7      105.28       86.32      7.77 o 
   3  10   7      329.95      292.71     12.54 o 
   4  10   7       44.75       41.52      7.91 o 
   5  10   7       19.76       17.77      7.62 o 
   6  10   7        7.43        9.41      7.02 o 
   7  10   7      105.41      108.95      8.64 o 
   3  11   7       91.64       86.47      8.81 o 
   4  11   7       81.05       73.62      8.81 o 
   5  11   7      179.78      182.64     12.84 o 
   6  11   7       52.63       54.51      9.41 o 
   4  12   7      226.41      213.70     12.25 o 
   5  12   7       26.29       26.13      8.36 o 
   6  12   7      173.25      155.16     12.84 o 
   4  13   7       23.37       17.92      7.17 o 
   5  13   7      262.73      258.95     14.93 o 
   6  13   7       54.48       56.00     10.45 o 
   5  14   7        7.20       10.16      7.32 o 
   4   0   8       31.00       27.81      4.34 o 
   6   0   8      140.23      121.56     11.05 o 
   3   1   8      264.15      267.53      8.50 o 
   4   1   8       96.55       95.41      4.50 o 
   5   1   8      324.68      308.93      7.20 o 
   6   1   8        4.58        5.74      3.69 o 
   7   1   8       78.16       73.73      7.28 o 
   2   2   8       78.32       69.84      5.43 o 
   3   2   8      377.25      375.04      9.77 o 
   4   2   8      384.30      368.31     10.35 o 
   5   2   8      166.86      156.39      6.51 o 
   6   2   8       69.75       65.36      5.49 o 
   7   2   8       37.69       27.10      6.02 o 
   1   3   8      531.07      501.51      9.61 o 
   2   3   8     2206.07     2003.57     37.04 o 
   3   3   8      259.11      243.24      8.23 o 
   4   3   8      365.14      347.96     14.19 o 
   5   3   8       16.64       11.08      3.68 o 
   6   3   8       53.64       52.01      5.12 o 
   7   3   8        8.40        6.02      4.04 o 
   0   4   8      578.60      540.37      9.03 o 
   1   4   8        1.83        0.20      3.06 o 
   2   4   8      185.35      152.69     12.92 o 
   3   4   8      598.09      549.12     16.28 o 
   4   4   8        6.94        9.56      5.67 o 
   5   4   8      135.00      134.84      7.49 o 
   6   4   8       34.66       31.04      4.60 o 
   7   4   8       85.43       86.90      6.43 o 
   1   5   8      802.61      749.41     11.35 o 
   2   5   8        6.70        4.93      5.08 o 
   3   5   8       12.75        2.99      5.08 o 
   4   5   8       42.89       36.89      7.32 o 
   5   5   8        2.59       -2.99      5.97 o 
   6   5   8       34.00       41.48      4.85 o 
   7   5   8       82.57       82.25      6.35 o 
   1   6   8      110.77      120.82      8.51 o 
   2   6   8      710.13      694.43     16.88 o 
   3   6   8      149.58      133.81      9.71 o 
   4   6   8       47.20       44.65      7.32 o 
   5   6   8       65.49       57.65      8.66 o 
   6   6   8      160.67      161.64      7.23 o 
   7   6   8        3.77        2.45      4.03 o 
   2   7   8      114.01      101.70      8.36 o 
   3   7   8       13.74        8.81      5.53 o 
   4   7   8       16.96       15.83      5.97 o 
   5   7   8       54.32       49.73      8.51 o 
   6   7   8       35.04       23.32      4.48 o 
   7   7   8      139.82      132.41      7.21 o 
   2   8   8       66.27       63.32      7.17 o 
   3   8   8      152.63      134.70      9.86 o 
   4   8   8        3.66       -2.54      5.67 o 
   5   8   8      181.19      148.14     11.35 o 
   6   8   8        6.40        0.75      6.42 o 
   3   9   8      184.74      171.29     10.60 o 
   4   9   8      516.57      468.93     16.73 o 
   5   9   8       10.43       11.35      7.17 o 
   6   9   8      124.56      127.09     12.69 o 
   4  10   8       72.42       62.27      8.66 o 
   5  10   8      365.20      359.46     16.58 o 
   6  10   8       25.23       17.92      8.21 o 
   4  11   8      356.08      309.28     14.19 o 
   5  11   8       10.54       16.58      7.17 o 
   6  11   8       55.87       48.98      9.71 o 
   5  12   8        5.13        2.54      6.57 o 
   5  13   8       35.07       22.40      8.06 o 
   4   0   9      127.75      128.45      7.34 o 
   6   0   9       30.73       28.97      7.91 o 
   3   1   9      115.99      103.56      9.78 o 
   4   1   9       19.46       16.17      3.24 o 
   5   1   9      104.33      102.31      5.21 o 
   6   1   9       37.85       43.18      5.17 o 
   2   2   9      225.03      201.08      7.60 o 
   3   2   9       24.84       25.06      4.49 o 
   4   2   9      296.22      277.79      6.85 o 
   5   2   9       81.67       83.78      5.83 o 
   6   2   9       16.55       15.35      4.40 o 
   1   3   9      350.44      329.19      8.50 o 
   2   3   9      773.16      700.28     12.67 o 
   3   3   9       90.95       85.40      6.23 o 
   4   3   9       25.19       22.10      6.87 o 
   5   3   9       86.39       84.88      5.86 o 
   6   3   9       92.36       87.30      6.12 o 
   1   4   9      343.82      321.89      8.50 o 
   2   4   9      456.61      418.87     20.76 o 
   3   4   9      101.93      104.69      9.26 o 
   4   4   9       70.92       61.53      8.51 o 
   5   4   9       62.38       66.11      5.43 o 
   6   4   9       65.56       67.01      5.80 o 
   2   5   9      454.50      421.14     14.34 o 
   3   5   9      212.78      212.06     11.95 o 
   4   5   9       57.65       60.03      8.51 o 
   5   5   9      330.67      304.50     15.08 o 
   6   5   9       25.61       28.32      4.79 o 
   2   6   9      153.78      131.87      9.71 o 
   3   6   9      111.64       97.67      9.56 o 
   4   6   9      296.26      274.78     13.59 o 
   5   6   9       66.52       54.51      9.26 o 
   6   6   9      105.32      115.95      6.67 o 
   3   7   9      177.54      160.99     10.90 o 
   4   7   9      133.98      120.97     10.75 o 
   5   7   9       23.68       29.72      8.06 o 
   6   7   9        7.00        6.06      4.18 o 
   4   8   9       71.26       74.07      9.11 o 
   5   8   9       32.04       32.56      8.96 o 
   4   9   9       10.55       15.38      6.72 o 
   5   9   9       99.04       83.48     10.16 o 
   5  10   9       72.78       74.82     10.30 o 
   4   0  10      386.19      361.23     11.40 o 
   2   1  10       41.74       39.32      4.96 o 
   3   1  10       90.38       90.93      6.44 o 
   4   1  10      104.19       98.23      5.13 o 
   5   1  10       42.37       40.50      4.42 o 
   2   2  10      210.18      199.15      8.07 o 
   3   2  10       31.46       39.81      5.33 o 
   4   2  10       56.80       56.63      4.43 o 
   5   2  10      113.38      124.77      6.75 o 
   2   3  10      114.59      108.18      6.58 o 
   3   3  10      106.16      101.79      7.12 o 
   4   3  10      290.86      291.96     14.64 o 
   5   3  10       70.89       58.03      5.48 o 
   3   4  10       80.77       79.75      9.41 o 
   4   4  10       21.24       20.46      7.32 o 
   5   4  10      163.22      158.29      7.33 o 
   3   5  10       67.96       70.04      8.66 o 
   4   5  10      121.26      117.23     11.35 o 
   5   5  10      108.19       95.85      6.38 o 
   4   6  10       14.77        7.02      6.87 o 
   5   6  10        8.86       -1.19      6.72 o 
   4   7  10       24.50       21.95      7.91 o 
   5   7  10        8.34        4.48      7.32 o 
   4   0  11      127.85      148.31     11.05 o 
   2   1  11        3.31        0.62      4.06 o 
   3   1  11       17.97       11.53      3.33 o 
   4   1  11       25.87       28.93      4.02 o 
   3   2  11      126.38      122.70      7.55 o 
   4   2  11        7.51        3.70      3.34 o 
   3   3  11       31.58       32.52      5.60 o 
   4   3  11      104.91      103.95      6.41 o 
   4   4  11       99.57       84.68     10.45 o 
   4   5  11       32.13       36.44      8.36 o 
                                                 
